# Supplementary material for: Risky Business: Factor Analysis of Survey Data – Assessing the Probability of Incorrect Dimensionalisation
Source: PLoS One. 2015 Mar 19;10(3):e0118900. doi: 10.1371/journal.pone.0118900 (PMC4366083; doi:10.1371/journal.pone.0118900)
Supplement: S1 Appendix — README and Data Initialisation (for more information: see comments in the script file). (R) [file pone.0118900.s001.R]

# This file must be run first, before the other script files. This file loads the packages used for data generation and analysis, and creates empty vectors to which results can be appended (this is necessary in order to use the append() command). This script also contains the parallel analysis simulations. This file contains additional (though undocumented) routines that would be especially helpful for researchers interested in exploring item response theoretic methods. 

##########
# HOW TO PRELICATE THE SIMULATIONS USED IN THE ARTICLE, WHICH WILL GENERATE A SINGLE CASE IN THE FINAL AMALGAMATED DATASET
# In all instances, this script file must be run first. 
# Next, the underlying distribution must be simulated for 2000 simulated cases. The code for this is contained in the first section of Appendix-S2. 
# Once a distribution has been simulated, this distribution is used to deterministically calculate item positions (without error) for all 27 items for all 2000 cases. The code for this is contained in Appendix-S2 immediately after the distribution simulation code.
# After this, ONE of the error processes (either 'large' or 'small') from Appendix-S2 should be applied to the deterministically derived item positions for all 2000 cases.
# The procedure thus far simulates the underlying data upon which an analysis can be conducted. The code for the analysis is contained within Appendix-S3, which turns a dataset of 2000 simulated cases into a single case in the final analysis dataset.
# Within Appendix-S3 the analysis code is presented. The code selects a given number of items to analyse (randomly drawn, with replacement), and then contains the code to perform the analysis. The analysis code itself is slightly different depending on whether 5, 8, or 10 items are selected, and so three groups of analysis code are presented in Appendix-S3. For each case in the final analysis dataset, a single code block from Appendix-S3 should be selected, depending upon the number of items one wishes to sample and analyse.
#The code blocks contained within Appendix-S3 can be considered exemplars, which can be modified in the appropriate places to allow a simulation upon any given number of cases. 
##########


library(GPArotation)
library(psych)
library(mokken)
library(nFactors)
library(sem)
library(sn)
library(polycor)

nitems<-c()
npos<-c()
nneg<-c()
nbig<-c()
nbigminus<-c()
sk.item1<-c()
sk.item2<-c()
sk.item3<-c()
sk.item4<-c()
sk.item5<-c()
sk.item6<-c()
sk.item7<-c()
sk.item8<-c()
sk.item9<-c()
sk.item10<-c()

error<-c()
MS.reliability<-c()
alpha<-c()
imedian.mean<-c()
iqrange<-c()
interp.mid<-c()
range.imedians<-c()

ev<-c()
EV1<-c()
EV2<-c()
EV3<-c()
EV4<-c()
EV5<-c()
EV6<-c()
EV7<-c()
EV8<-c()
EV9<-c()
EV10<-c()

pa.results.10<-{parallel(subject = 2000, 
var = 10, 
rep = 100,
quantile=0.95, 
model = "components")}

pa.results.5<-{parallel(subject = 2000, 
var = 5, 
rep = 100,
quantile=0.95, 
model = "components")}

pa.results.8<-{parallel(subject = 2000, 
var = 8, 
rep = 100,
quantile=0.95, 
model = "components")}

n.optimal<-c()
n.acceleration<-c()
n.parallel<-c()
n.K1<-c()
n.optimal.poly<-c()
n.acceleration.poly<-c()
n.parallel.poly<-c()
n.K1.poly<-c()


FAev<-c()
nS.FA<-c()
n.optimal.FA<-c()
n.acceleration.FA<-c()
n.parallel.FA<-c()
n.K1.FA<-c()


RMSEA<-c()
RMSEAlow<-c()
RMSEAhi<-c()
AGFI<-c()
GFI<-c()
df<-c()
chi2<-c()
p<-c()
r2<-c()

RMSEA.poly<-c()
RMSEAlow.poly<-c()
RMSEAhi.poly<-c()
AGFI.poly<-c()
GFI.poly<-c()
df.poly<-c()
chi2.poly<-c()


loading1<-c()
loading2<-c()
loading3<-c()
loading4<-c()
loading5<-c()
loading6<-c()
loading7<-c()
loading8<-c()
loading9<-c()
loading10<-c()

RMSEA.EFA.1<-c()
RMSEAlow.EFA.1<-c()
RMSEAhi.EFA.1<-c()
Chi2.EFA.1<-c()
dof.EFA.1<-c()
loading1.EFA.1<-c()
loading2.EFA.1<-c()
loading3.EFA.1<-c()
loading4.EFA.1<-c()
loading5.EFA.1<-c()
loading6.EFA.1<-c()
loading7.EFA.1<-c()
loading8.EFA.1<-c()
loading9.EFA.1<-c()
loading10.EFA.1<-c()


RMSEA.EFA.2<-c()
RMSEAlow.EFA.2<-c()
RMSEAhi.EFA.2<-c()
Chi2.EFA.2<-c()
dof.EFA.2<-c()
loading1.EFA.2<-c()
loading2.EFA.2<-c()
loading3.EFA.2<-c()
loading4.EFA.2<-c()
loading5.EFA.2<-c()
loading6.EFA.2<-c()
loading7.EFA.2<-c()
loading8.EFA.2<-c()
loading9.EFA.2<-c()
loading10.EFA.2<-c()

loading1.2.EFA.2<-c()
loading2.2.EFA.2<-c()
loading3.2.EFA.2<-c()
loading4.2.EFA.2<-c()
loading5.2.EFA.2<-c()
loading6.2.EFA.2<-c()
loading7.2.EFA.2<-c()
loading8.2.EFA.2<-c()
loading9.2.EFA.2<-c()
loading10.2.EFA.2<-c()

RMSEA.EFA.1.poly<-c()
RMSEAlow.EFA.1.poly<-c()
RMSEAhi.EFA.1.poly<-c()
Chi2.EFA.1.poly<-c()
dof.EFA.1.poly<-c()
loading1.EFA.1.poly<-c()
loading2.EFA.1.poly<-c()
loading3.EFA.1.poly<-c()
loading4.EFA.1.poly<-c()
loading5.EFA.1.poly<-c()
loading6.EFA.1.poly<-c()
loading7.EFA.1.poly<-c()
loading8.EFA.1.poly<-c()
loading9.EFA.1.poly<-c()
loading10.EFA.1.poly<-c()

RMSEA.EFA.2.poly<-c()
RMSEAlow.EFA.2.poly<-c()
RMSEAhi.EFA.2.poly<-c()
Chi2.EFA.2.poly<-c()
dof.EFA.2.poly<-c()
loading1.EFA.2.poly<-c()
loading2.EFA.2.poly<-c()
loading3.EFA.2.poly<-c()
loading4.EFA.2.poly<-c()
loading5.EFA.2.poly<-c()
loading6.EFA.2.poly<-c()
loading7.EFA.2.poly<-c()
loading8.EFA.2.poly<-c()
loading9.EFA.2.poly<-c()
loading10.EFA.2.poly<-c()

loading1.2.EFA.2.poly<-c()
loading2.2.EFA.2.poly<-c()
loading3.2.EFA.2.poly<-c()
loading4.2.EFA.2.poly<-c()
loading5.2.EFA.2.poly<-c()
loading6.2.EFA.2.poly<-c()
loading7.2.EFA.2.poly<-c()
loading8.2.EFA.2.poly<-c()
loading9.2.EFA.2.poly<-c()
loading10.2.EFA.2.poly<-c()


fscale<-function(x){
capture.output(scale<-aisp(x), file='NUL')
capture.output(outcome<-length(which(scale!=1)), file='NUL')
outcome}

Nnonscale<-c()
Hcoef<-c()
scaleH<-c()
type<-c()


monocrit<-function(x){
mono<-summary(check.monotonicity(x))
foob<-check.monotonicity(x)
L<-length(x)
cr<-c()
for(i in 1:L){
output<-ifelse(mono[((L*2)+i)] == 0, 0, ((50*(0.30-as.numeric(foo$Hi[i]))) + sqrt(mono[((L*2)+i)]) + (100*mono[((L*3)+i)]) +(100*mono[((L*4)+i)]) + (10*(sqrt(mono[((L*5)+i)]))) + (1000*(mono[((L*6)+i)])) + (5*(mono[((L*7)+i)]))+ (10*sqrt(mono[((L*8)+i)])) + (100*(mono[((L*8)+i)])/(mono[((L*1)+i)])))) 
cr<-c(cr, output)
}
cr
}

mono1<-c()
mono2<-c()
mono3<-c()
mono4<-c()
mono5<-c()
mono6<-c()
mono7<-c()
mono8<-c()
mono9<-c()
mono10<-c()


n.optimal<-c()
n.acceleration<-c()
n.parallel<-c()

pa.results.fa.5<-{parallel(subject = 2000, 
var = 5, 
rep = 100,
quantile=0.95, 
model = "factors")}

pa.results.fa.8<-{parallel(subject = 2000, 
var = 8, 
rep = 100,
quantile=0.95, 
model = "factors")}

pa.results.fa.10<-{parallel(subject = 2000, 
var = 10, 
rep = 100,
quantile=0.95, 
model = "factors")}
