# Supplementary material for: Risky Business: Factor Analysis of Survey Data – Assessing the Probability of Incorrect Dimensionalisation
Source: PLoS One. 2015 Mar 19;10(3):e0118900. doi: 10.1371/journal.pone.0118900 (PMC4366083; doi:10.1371/journal.pone.0118900)
Supplement: S2 Appendix — Script File for Data Simulation (for more information: see comments in script file). (R) [file pone.0118900.s002.R]

# This file contains the code used to generate the data.
# In this file, the underlying distribution used is the bimodal distribution. This can be changed by commenting out the lines used to generate the latent continuum (here called 'latent'), and uncommenting those used to generate the other continuums.
# The variable 'type' specifies the underlying form of the latent continuum, and is controlled manually. In this analysis, 1=bimodal, 2=uniform, 3=skewed normal, 4=normal.
#In the first part of this file scores on the (simulated) latent continuum are deterministically translated into positions on the 27 items using the category boundaries specified. After this is done, error is added to the individual scores. This error is applied per case per item, such that every single score is treated individually. Two error process are used within this article. The first that is shown here is the small error condition (error==1). After this is shown for all 27 items, the larger error condition is shown (error==2).
# Given an error level and a simulated 'latent' continuum, the data generation mechanism is the same regardless of the form that the analysis takes. 
#This file should be used in the following way: The latent continuum simulation and the deterministic item specification from this (immediately below) should be copied to a new script file. Then EITHER the simulation for the large error condition OR that for the small error condition should be appended to the new script file. This in turn forms the complete data simulation for one simulation, the analysis of which becomes one case in a final results dataset. 


################
# DISTRIBUTION SIMULATION
#
#
################


type<-append(type, 1)


#bimodal distribution
bi<-rnorm(1000, 25, 10)
mode<-rnorm(1000, 75, 10)
latent<-c(bi, mode)

#latent<-rnorm(2000, 50, 20)

#latent<-runif(2000,0,100)


#skewed normal distribution
#library(sn)
#latent<-rsn(2000, 15,25,5)


################
# DETERMINISTIC ITEM POSITION CALCULATION
#
#
################


item1<-ifelse(latent<13, 1, 
ifelse(latent<21, 2,
ifelse(latent<29, 3,
ifelse(latent<36, 4,
ifelse(latent>=36, 5, 0)))))


item2<-ifelse(latent<16, 1, 
ifelse(latent<24, 2,
ifelse(latent<33, 3,
ifelse(latent<41, 4,
ifelse(latent>=41, 5, 0)))))

item3<-ifelse(latent<18, 1, 
ifelse(latent<28, 2,
ifelse(latent<36, 3,
ifelse(latent<46, 4,
ifelse(latent>=46, 5, 0)))))

item4<-ifelse(latent<21, 1, 
ifelse(latent<31, 2,
ifelse(latent<38, 3,
ifelse(latent<48, 4,
ifelse(latent>=48, 5, 0)))))

item5<-ifelse(latent<24, 1, 
ifelse(latent<34, 2,
ifelse(latent<42, 3,
ifelse(latent<53, 4,
ifelse(latent>=53, 5, 0)))))

item6<-ifelse(latent<27, 1, 
ifelse(latent<38, 2,
ifelse(latent<46, 3,
ifelse(latent<56, 4,
ifelse(latent>=56, 5, 0)))))

item7<-ifelse(latent<31, 1, 
ifelse(latent<41, 2,
ifelse(latent<48, 3,
ifelse(latent<59, 4,
ifelse(latent>=59, 5, 0)))))

item8<-ifelse(latent<34, 1, 
ifelse(latent<45, 2,
ifelse(latent<55, 3,
ifelse(latent<64, 4,
ifelse(latent>=64, 5, 0)))))

item9<-ifelse(latent<36, 1, 
ifelse(latent<48, 2,
ifelse(latent<57, 3,
ifelse(latent<66, 4,
ifelse(latent>=66, 5, 0)))))

item10<-ifelse(latent<41, 1, 
ifelse(latent<51, 2,
ifelse(latent<61, 3,
ifelse(latent<69, 4,
ifelse(latent>=69, 5, 0)))))

item11<-ifelse(latent<45, 1, 
ifelse(latent<54, 2,
ifelse(latent<64, 3,
ifelse(latent<73, 4,
ifelse(latent>=73, 5, 0)))))

item12<-ifelse(latent<48, 1, 
ifelse(latent<57, 2,
ifelse(latent<66, 3,
ifelse(latent<76, 4,
ifelse(latent>=76, 5, 0)))))

item13<-ifelse(latent<53, 1, 
ifelse(latent<62, 2,
ifelse(latent<71, 3,
ifelse(latent<79, 4,
ifelse(latent>=79, 5, 0)))))

item14<-ifelse(latent<56, 1, 
ifelse(latent<66, 2,
ifelse(latent<75, 3,
ifelse(latent<83, 4,
ifelse(latent>=83, 5, 0)))))

item15<-ifelse(latent<61, 1, 
ifelse(latent<70, 2,
ifelse(latent<79, 3,
ifelse(latent<86, 4,
ifelse(latent>=86, 5, 0)))))

item16<-ifelse(latent<18, 1, 
ifelse(latent<29, 2,
ifelse(latent<41, 3,
ifelse(latent<56, 4,
ifelse(latent>=56, 5, 0)))))

item17<-ifelse(latent<24, 1, 
ifelse(latent<38, 2,
ifelse(latent<51, 3,
ifelse(latent<62, 4,
ifelse(latent>=62, 5, 0)))))

item18<-ifelse(latent<31, 1, 
ifelse(latent<44, 2,
ifelse(latent<56, 3,
ifelse(latent<71, 4,
ifelse(latent>=71, 5, 0)))))

item19<-ifelse(latent<38, 1, 
ifelse(latent<51, 2,
ifelse(latent<63, 3,
ifelse(latent<77, 4,
ifelse(latent>=77, 5, 0)))))

item20<-ifelse(latent<41, 1, 
ifelse(latent<54, 2,
ifelse(latent<68, 3,
ifelse(latent<83, 4,
ifelse(latent>=83, 5, 0)))))

item21<-ifelse(latent<25, 1, 
ifelse(latent<41, 2,
ifelse(latent<54, 3,
ifelse(latent<66, 4,
ifelse(latent>=66, 5, 0)))))

item22<-ifelse(latent<26, 1, 
ifelse(latent<46, 2,
ifelse(latent<64, 3,
ifelse(latent<81, 4,
ifelse(latent>=81, 5, 0)))))

item23<-ifelse(latent<21, 1, 
ifelse(latent<46, 2,
ifelse(latent<66, 3,
ifelse(latent<83, 4,
ifelse(latent>=83, 5, 0)))))

item24<-ifelse(latent<25, 1, 
ifelse(latent<51, 2,
ifelse(latent<71, 3,
ifelse(latent<81, 4,
ifelse(latent>=81, 5, 0)))))

item25<-ifelse(latent<24, 1, 
ifelse(latent<44, 2,
ifelse(latent<65, 3,
ifelse(latent<84, 4,
ifelse(latent>=84, 5, 0)))))

item26<-ifelse(latent<19, 1, 
ifelse(latent<26, 2,
ifelse(latent<53, 3,
ifelse(latent<82, 4,
ifelse(latent>=82, 5, 0)))))

item27<-ifelse(latent<21, 1, 
ifelse(latent<38, 2,
ifelse(latent<51, 3,
ifelse(latent<59, 4,
ifelse(latent>=59, 5, 0)))))


################
# SMALL ERROR CONDITION SIMULATION. IF YOU WISH TO USE THESE FILES TO SIMULATE DATA, ONLY ONE ERROR CONDITION SHOULD BE USED AT A TIME 
#
#
################


error<-append(error, 1)


deviation.item1<-rnorm(2000, 0, 1)

item1.deviated<-{ifelse(deviation.item1<=1.2 & deviation.item1>= -1.2, item1, 
ifelse(deviation.item1<=2.2 & deviation.item1>1.2 & item1<5, item1+1, 
ifelse(deviation.item1>= -2.2 & deviation.item1< -1.2 & item1>1, item1-1, 
ifelse(deviation.item1<=3 & deviation.item1>2.2 & item1<4, item1+2, 
ifelse(deviation.item1<=3 & deviation.item1>2.2 & item1==4, item1+1, 
ifelse(deviation.item1>= -3 & deviation.item1< -2.2 & item1>2, item1-2, 
ifelse(deviation.item1>= -3 & deviation.item1< -2.2 & item1==2, item1-1, 
ifelse(deviation.item1>3 & item1<3, item1+3, 
ifelse(deviation.item1>3 & item1==3, item1+2, 
ifelse(deviation.item1>3 & item1==4, item1+1, 
ifelse(deviation.item1< -3 & item1>3, item1-3, 
ifelse(deviation.item1< -3 & item1==3, item1-2, 
ifelse(deviation.item1< -3 & item1==2, item1-1, item1)))))))))))))}

deviation.item2<-rnorm(2000, 0, 1)

item2.deviated<-{ifelse(deviation.item2<=1.2 & deviation.item2>= -1.2, item2, 
ifelse(deviation.item2<=2.2 & deviation.item2>1.2 & item2<5, item2+1, 
ifelse(deviation.item2>= -2.2 & deviation.item2< -1.2 & item2>1, item2-1, 
ifelse(deviation.item2<=3 & deviation.item2>2.2 & item2<4, item2+2, 
ifelse(deviation.item2<=3 & deviation.item2>2.2 & item2==4, item2+1, 
ifelse(deviation.item2>= -3 & deviation.item2< -2.2 & item2>2, item2-2, 
ifelse(deviation.item2>= -3 & deviation.item2< -2.2 & item2==2, item2-1, 
ifelse(deviation.item2>3 & item2<3, item2+3, 
ifelse(deviation.item2>3 & item2==3, item2+2, 
ifelse(deviation.item2>3 & item2==4, item2+1, 
ifelse(deviation.item2< -3 & item2>3, item2-3, 
ifelse(deviation.item2< -3 & item2==3, item2-2, 
ifelse(deviation.item2< -3 & item2==2, item2-1, item2)))))))))))))}

deviation.item3<-rnorm(2000, 0, 1)

item3.deviated<-{ifelse(deviation.item3<=1.2 & deviation.item3>= -1.2, item3, 
ifelse(deviation.item3<=2.2 & deviation.item3>1.2 & item3<5, item3+1, 
ifelse(deviation.item3>= -2.2 & deviation.item3< -1.2 & item3>1, item3-1, 
ifelse(deviation.item3<=3 & deviation.item3>2.2 & item3<4, item3+2, 
ifelse(deviation.item3<=3 & deviation.item3>2.2 & item3==4, item3+1, 
ifelse(deviation.item3>= -3 & deviation.item3< -2.2 & item3>2, item3-2, 
ifelse(deviation.item3>= -3 & deviation.item3< -2.2 & item3==2, item3-1, 
ifelse(deviation.item3>3 & item3<3, item3+3, 
ifelse(deviation.item3>3 & item3==3, item3+2, 
ifelse(deviation.item3>3 & item3==4, item3+1, 
ifelse(deviation.item3< -3 & item3>3, item3-3, 
ifelse(deviation.item3< -3 & item3==3, item3-2, 
ifelse(deviation.item3< -3 & item3==2, item3-1, item3)))))))))))))}

deviation.item4<-rnorm(2000, 0, 1)

item4.deviated<-{ifelse(deviation.item4<=1.2 & deviation.item4>= -1.2, item4, 
ifelse(deviation.item4<=2.2 & deviation.item4>1.2 & item4<5, item4+1, 
ifelse(deviation.item4>= -2.2 & deviation.item4< -1.2 & item4>1, item4-1, 
ifelse(deviation.item4<=3 & deviation.item4>2.2 & item4<4, item4+2, 
ifelse(deviation.item4<=3 & deviation.item4>2.2 & item4==4, item4+1, 
ifelse(deviation.item4>= -3 & deviation.item4< -2.2 & item4>2, item4-2, 
ifelse(deviation.item4>= -3 & deviation.item4< -2.2 & item4==2, item4-1, 
ifelse(deviation.item4>3 & item4<3, item4+3, 
ifelse(deviation.item4>3 & item4==3, item4+2, 
ifelse(deviation.item4>3 & item4==4, item4+1, 
ifelse(deviation.item4< -3 & item4>3, item4-3, 
ifelse(deviation.item4< -3 & item4==3, item4-2, 
ifelse(deviation.item4< -3 & item4==2, item4-1, item4)))))))))))))}

deviation.item5<-rnorm(2000, 0, 1)

item5.deviated<-{ifelse(deviation.item5<=1.2 & deviation.item5>= -1.2, item5, 
ifelse(deviation.item5<=2.2 & deviation.item5>1.2 & item5<5, item5+1, 
ifelse(deviation.item5>= -2.2 & deviation.item5< -1.2 & item5>1, item5-1, 
ifelse(deviation.item5<=3 & deviation.item5>2.2 & item5<4, item5+2, 
ifelse(deviation.item5<=3 & deviation.item5>2.2 & item5==4, item5+1, 
ifelse(deviation.item5>= -3 & deviation.item5< -2.2 & item5>2, item5-2, 
ifelse(deviation.item5>= -3 & deviation.item5< -2.2 & item5==2, item5-1, 
ifelse(deviation.item5>3 & item5<3, item5+3, 
ifelse(deviation.item5>3 & item5==3, item5+2, 
ifelse(deviation.item5>3 & item5==4, item5+1, 
ifelse(deviation.item5< -3 & item5>3, item5-3, 
ifelse(deviation.item5< -3 & item5==3, item5-2, 
ifelse(deviation.item5< -3 & item5==2, item5-1, item5)))))))))))))}

deviation.item6<-rnorm(2000, 0, 1)

item6.deviated<-{ifelse(deviation.item6<=1.2 & deviation.item6>= -1.2, item6, 
ifelse(deviation.item6<=2.2 & deviation.item6>1.2 & item6<5, item6+1, 
ifelse(deviation.item6>= -2.2 & deviation.item6< -1.2 & item6>1, item6-1, 
ifelse(deviation.item6<=3 & deviation.item6>2.2 & item6<4, item6+2, 
ifelse(deviation.item6<=3 & deviation.item6>2.2 & item6==4, item6+1, 
ifelse(deviation.item6>= -3 & deviation.item6< -2.2 & item6>2, item6-2, 
ifelse(deviation.item6>= -3 & deviation.item6< -2.2 & item6==2, item6-1, 
ifelse(deviation.item6>3 & item6<3, item6+3, 
ifelse(deviation.item6>3 & item6==3, item6+2, 
ifelse(deviation.item6>3 & item6==4, item6+1, 
ifelse(deviation.item6< -3 & item6>3, item6-3, 
ifelse(deviation.item6< -3 & item6==3, item6-2, 
ifelse(deviation.item6< -3 & item6==2, item6-1, item6)))))))))))))}

deviation.item7<-rnorm(2000, 0, 1)

item7.deviated<-{ifelse(deviation.item7<=1.2 & deviation.item7>= -1.2, item7, 
ifelse(deviation.item7<=2.2 & deviation.item7>1.2 & item7<5, item7+1, 
ifelse(deviation.item7>= -2.2 & deviation.item7< -1.2 & item7>1, item7-1, 
ifelse(deviation.item7<=3 & deviation.item7>2.2 & item7<4, item7+2, 
ifelse(deviation.item7<=3 & deviation.item7>2.2 & item7==4, item7+1, 
ifelse(deviation.item7>= -3 & deviation.item7< -2.2 & item7>2, item7-2, 
ifelse(deviation.item7>= -3 & deviation.item7< -2.2 & item7==2, item7-1, 
ifelse(deviation.item7>3 & item7<3, item7+3, 
ifelse(deviation.item7>3 & item7==3, item7+2, 
ifelse(deviation.item7>3 & item7==4, item7+1, 
ifelse(deviation.item7< -3 & item7>3, item7-3, 
ifelse(deviation.item7< -3 & item7==3, item7-2, 
ifelse(deviation.item7< -3 & item7==2, item7-1, item7)))))))))))))}

deviation.item8<-rnorm(2000, 0, 1)

item8.deviated<-{ifelse(deviation.item8<=1.2 & deviation.item8>= -1.2, item8, 
ifelse(deviation.item8<=2.2 & deviation.item8>1.2 & item8<5, item8+1, 
ifelse(deviation.item8>= -2.2 & deviation.item8< -1.2 & item8>1, item8-1, 
ifelse(deviation.item8<=3 & deviation.item8>2.2 & item8<4, item8+2, 
ifelse(deviation.item8<=3 & deviation.item8>2.2 & item8==4, item8+1, 
ifelse(deviation.item8>= -3 & deviation.item8< -2.2 & item8>2, item8-2, 
ifelse(deviation.item8>= -3 & deviation.item8< -2.2 & item8==2, item8-1, 
ifelse(deviation.item8>3 & item8<3, item8+3, 
ifelse(deviation.item8>3 & item8==3, item8+2, 
ifelse(deviation.item8>3 & item8==4, item8+1, 
ifelse(deviation.item8< -3 & item8>3, item8-3, 
ifelse(deviation.item8< -3 & item8==3, item8-2, 
ifelse(deviation.item8< -3 & item8==2, item8-1, item8)))))))))))))}

deviation.item9<-rnorm(2000, 0, 1)

item9.deviated<-{ifelse(deviation.item9<=1.2 & deviation.item9>= -1.2, item9, 
ifelse(deviation.item9<=2.2 & deviation.item9>1.2 & item9<5, item9+1, 
ifelse(deviation.item9>= -2.2 & deviation.item9< -1.2 & item9>1, item9-1, 
ifelse(deviation.item9<=3 & deviation.item9>2.2 & item9<4, item9+2, 
ifelse(deviation.item9<=3 & deviation.item9>2.2 & item9==4, item9+1, 
ifelse(deviation.item9>= -3 & deviation.item9< -2.2 & item9>2, item9-2, 
ifelse(deviation.item9>= -3 & deviation.item9< -2.2 & item9==2, item9-1, 
ifelse(deviation.item9>3 & item9<3, item9+3, 
ifelse(deviation.item9>3 & item9==3, item9+2, 
ifelse(deviation.item9>3 & item9==4, item9+1, 
ifelse(deviation.item9< -3 & item9>3, item9-3, 
ifelse(deviation.item9< -3 & item9==3, item9-2, 
ifelse(deviation.item9< -3 & item9==2, item9-1, item9)))))))))))))}

deviation.item10<-rnorm(2000, 0, 1)

item10.deviated<-{ifelse(deviation.item10<=1.2 & deviation.item10>= -1.2, item10, 
ifelse(deviation.item10<=2.2 & deviation.item10>1.2 & item10<5, item10+1, 
ifelse(deviation.item10>= -2.2 & deviation.item10< -1.2 & item10>1, item10-1, 
ifelse(deviation.item10<=3 & deviation.item10>2.2 & item10<4, item10+2, 
ifelse(deviation.item10<=3 & deviation.item10>2.2 & item10==4, item10+1, 
ifelse(deviation.item10>= -3 & deviation.item10< -2.2 & item10>2, item10-2, 
ifelse(deviation.item10>= -3 & deviation.item10< -2.2 & item10==2, item10-1, 
ifelse(deviation.item10>3 & item10<3, item10+3, 
ifelse(deviation.item10>3 & item10==3, item10+2, 
ifelse(deviation.item10>3 & item10==4, item10+1, 
ifelse(deviation.item10< -3 & item10>3, item10-3, 
ifelse(deviation.item10< -3 & item10==3, item10-2, 
ifelse(deviation.item10< -3 & item10==2, item10-1, item10)))))))))))))}

deviation.item11<-rnorm(2000, 0, 1)

item11.deviated<-{ifelse(deviation.item11<=1.2 & deviation.item11>= -1.2, item11, 
ifelse(deviation.item11<=2.2 & deviation.item11>1.2 & item11<5, item11+1, 
ifelse(deviation.item11>= -2.2 & deviation.item11< -1.2 & item11>1, item11-1, 
ifelse(deviation.item11<=3 & deviation.item11>2.2 & item11<4, item11+2, 
ifelse(deviation.item11<=3 & deviation.item11>2.2 & item11==4, item11+1, 
ifelse(deviation.item11>= -3 & deviation.item11< -2.2 & item11>2, item11-2, 
ifelse(deviation.item11>= -3 & deviation.item11< -2.2 & item11==2, item11-1, 
ifelse(deviation.item11>3 & item11<3, item11+3, 
ifelse(deviation.item11>3 & item11==3, item11+2, 
ifelse(deviation.item11>3 & item11==4, item11+1, 
ifelse(deviation.item11< -3 & item11>3, item11-3, 
ifelse(deviation.item11< -3 & item11==3, item11-2, 
ifelse(deviation.item11< -3 & item11==2, item11-1, item11)))))))))))))}

deviation.item12<-rnorm(2000, 0, 1)

item12.deviated<-{ifelse(deviation.item12<=1.2 & deviation.item12>= -1.2, item12, 
ifelse(deviation.item12<=2.2 & deviation.item12>1.2 & item12<5, item12+1, 
ifelse(deviation.item12>= -2.2 & deviation.item12< -1.2 & item12>1, item12-1, 
ifelse(deviation.item12<=3 & deviation.item12>2.2 & item12<4, item12+2, 
ifelse(deviation.item12<=3 & deviation.item12>2.2 & item12==4, item12+1, 
ifelse(deviation.item12>= -3 & deviation.item12< -2.2 & item12>2, item12-2, 
ifelse(deviation.item12>= -3 & deviation.item12< -2.2 & item12==2, item12-1, 
ifelse(deviation.item12>3 & item12<3, item12+3, 
ifelse(deviation.item12>3 & item12==3, item12+2, 
ifelse(deviation.item12>3 & item12==4, item12+1, 
ifelse(deviation.item12< -3 & item12>3, item12-3, 
ifelse(deviation.item12< -3 & item12==3, item12-2, 
ifelse(deviation.item12< -3 & item12==2, item12-1, item12)))))))))))))}

deviation.item13<-rnorm(2000, 0, 1)

item13.deviated<-{ifelse(deviation.item13<=1.2 & deviation.item13>= -1.2, item13, 
ifelse(deviation.item13<=2.2 & deviation.item13>1.2 & item13<5, item13+1, 
ifelse(deviation.item13>= -2.2 & deviation.item13< -1.2 & item13>1, item13-1, 
ifelse(deviation.item13<=3 & deviation.item13>2.2 & item13<4, item13+2, 
ifelse(deviation.item13<=3 & deviation.item13>2.2 & item13==4, item13+1, 
ifelse(deviation.item13>= -3 & deviation.item13< -2.2 & item13>2, item13-2, 
ifelse(deviation.item13>= -3 & deviation.item13< -2.2 & item13==2, item13-1, 
ifelse(deviation.item13>3 & item13<3, item13+3, 
ifelse(deviation.item13>3 & item13==3, item13+2, 
ifelse(deviation.item13>3 & item13==4, item13+1, 
ifelse(deviation.item13< -3 & item13>3, item13-3, 
ifelse(deviation.item13< -3 & item13==3, item13-2, 
ifelse(deviation.item13< -3 & item13==2, item13-1, item13)))))))))))))}

deviation.item14<-rnorm(2000, 0, 1)

item14.deviated<-{ifelse(deviation.item14<=1.2 & deviation.item14>= -1.2, item14, 
ifelse(deviation.item14<=2.2 & deviation.item14>1.2 & item14<5, item14+1, 
ifelse(deviation.item14>= -2.2 & deviation.item14< -1.2 & item14>1, item14-1, 
ifelse(deviation.item14<=3 & deviation.item14>2.2 & item14<4, item14+2, 
ifelse(deviation.item14<=3 & deviation.item14>2.2 & item14==4, item14+1, 
ifelse(deviation.item14>= -3 & deviation.item14< -2.2 & item14>2, item14-2, 
ifelse(deviation.item14>= -3 & deviation.item14< -2.2 & item14==2, item14-1, 
ifelse(deviation.item14>3 & item14<3, item14+3, 
ifelse(deviation.item14>3 & item14==3, item14+2, 
ifelse(deviation.item14>3 & item14==4, item14+1, 
ifelse(deviation.item14< -3 & item14>3, item14-3, 
ifelse(deviation.item14< -3 & item14==3, item14-2, 
ifelse(deviation.item14< -3 & item14==2, item14-1, item14)))))))))))))}


deviation.item15<-rnorm(2000, 0, 1)

item15.deviated<-{ifelse(deviation.item15<=1.2 & deviation.item15>= -1.2, item15, 
ifelse(deviation.item15<=2.2 & deviation.item15>1.2 & item15<5, item15+1, 
ifelse(deviation.item15>= -2.2 & deviation.item15< -1.2 & item15>1, item15-1, 
ifelse(deviation.item15<=3 & deviation.item15>2.2 & item15<4, item15+2, 
ifelse(deviation.item15<=3 & deviation.item15>2.2 & item15==4, item15+1, 
ifelse(deviation.item15>= -3 & deviation.item15< -2.2 & item15>2, item15-2, 
ifelse(deviation.item15>= -3 & deviation.item15< -2.2 & item15==2, item15-1, 
ifelse(deviation.item15>3 & item15<3, item15+3, 
ifelse(deviation.item15>3 & item15==3, item15+2, 
ifelse(deviation.item15>3 & item15==4, item15+1, 
ifelse(deviation.item15< -3 & item15>3, item15-3, 
ifelse(deviation.item15< -3 & item15==3, item15-2, 
ifelse(deviation.item15< -3 & item15==2, item15-1, item15)))))))))))))}


deviation.item16<-rnorm(2000, 0, 1)

item16.deviated<-{ifelse(deviation.item16<=1.2 & deviation.item16>= -1.2, item16, 
ifelse(deviation.item16<=2.2 & deviation.item16>1.2 & item16<5, item16+1, 
ifelse(deviation.item16>= -2.2 & deviation.item16< -1.2 & item16>1, item16-1, 
ifelse(deviation.item16<=3 & deviation.item16>2.2 & item16<4, item16+2, 
ifelse(deviation.item16<=3 & deviation.item16>2.2 & item16==4, item16+1, 
ifelse(deviation.item16>= -3 & deviation.item16< -2.2 & item16>2, item16-2, 
ifelse(deviation.item16>= -3 & deviation.item16< -2.2 & item16==2, item16-1, 
ifelse(deviation.item16>3 & item16<3, item16+3, 
ifelse(deviation.item16>3 & item16==3, item16+2, 
ifelse(deviation.item16>3 & item16==4, item16+1, 
ifelse(deviation.item16< -3 & item16>3, item16-3, 
ifelse(deviation.item16< -3 & item16==3, item16-2, 
ifelse(deviation.item16< -3 & item16==2, item16-1, item16)))))))))))))}

deviation.item17<-rnorm(2000, 0, 1)

item17.deviated<-{ifelse(deviation.item17<=1.2 & deviation.item17>= -1.2, item17, 
ifelse(deviation.item17<=2.2 & deviation.item17>1.2 & item17<5, item17+1, 
ifelse(deviation.item17>= -2.2 & deviation.item17< -1.2 & item17>1, item17-1, 
ifelse(deviation.item17<=3 & deviation.item17>2.2 & item17<4, item17+2, 
ifelse(deviation.item17<=3 & deviation.item17>2.2 & item17==4, item17+1, 
ifelse(deviation.item17>= -3 & deviation.item17< -2.2 & item17>2, item17-2, 
ifelse(deviation.item17>= -3 & deviation.item17< -2.2 & item17==2, item17-1, 
ifelse(deviation.item17>3 & item17<3, item17+3, 
ifelse(deviation.item17>3 & item17==3, item17+2, 
ifelse(deviation.item17>3 & item17==4, item17+1, 
ifelse(deviation.item17< -3 & item17>3, item17-3, 
ifelse(deviation.item17< -3 & item17==3, item17-2, 
ifelse(deviation.item17< -3 & item17==2, item17-1, item17)))))))))))))}

deviation.item18<-rnorm(2000, 0, 1)

item18.deviated<-{ifelse(deviation.item18<=1.2 & deviation.item18>= -1.2, item18, 
ifelse(deviation.item18<=2.2 & deviation.item18>1.2 & item18<5, item18+1, 
ifelse(deviation.item18>= -2.2 & deviation.item18< -1.2 & item18>1, item18-1, 
ifelse(deviation.item18<=3 & deviation.item18>2.2 & item18<4, item18+2, 
ifelse(deviation.item18<=3 & deviation.item18>2.2 & item18==4, item18+1, 
ifelse(deviation.item18>= -3 & deviation.item18< -2.2 & item18>2, item18-2, 
ifelse(deviation.item18>= -3 & deviation.item18< -2.2 & item18==2, item18-1, 
ifelse(deviation.item18>3 & item18<3, item18+3, 
ifelse(deviation.item18>3 & item18==3, item18+2, 
ifelse(deviation.item18>3 & item18==4, item18+1, 
ifelse(deviation.item18< -3 & item18>3, item18-3, 
ifelse(deviation.item18< -3 & item18==3, item18-2, 
ifelse(deviation.item18< -3 & item18==2, item18-1, item18)))))))))))))}

deviation.item19<-rnorm(2000, 0, 1)

item19.deviated<-{ifelse(deviation.item19<=1.2 & deviation.item19>= -1.2, item19, 
ifelse(deviation.item19<=2.2 & deviation.item19>1.2 & item19<5, item19+1, 
ifelse(deviation.item19>= -2.2 & deviation.item19< -1.2 & item19>1, item19-1, 
ifelse(deviation.item19<=3 & deviation.item19>2.2 & item19<4, item19+2, 
ifelse(deviation.item19<=3 & deviation.item19>2.2 & item19==4, item19+1, 
ifelse(deviation.item19>= -3 & deviation.item19< -2.2 & item19>2, item19-2, 
ifelse(deviation.item19>= -3 & deviation.item19< -2.2 & item19==2, item19-1, 
ifelse(deviation.item19>3 & item19<3, item19+3, 
ifelse(deviation.item19>3 & item19==3, item19+2, 
ifelse(deviation.item19>3 & item19==4, item19+1, 
ifelse(deviation.item19< -3 & item19>3, item19-3, 
ifelse(deviation.item19< -3 & item19==3, item19-2, 
ifelse(deviation.item19< -3 & item19==2, item19-1, item19)))))))))))))}

deviation.item20<-rnorm(2000, 0, 1)

item20.deviated<-{ifelse(deviation.item20<=1.2 & deviation.item20>= -1.2, item20, 
ifelse(deviation.item20<=2.2 & deviation.item20>1.2 & item20<5, item20+1, 
ifelse(deviation.item20>= -2.2 & deviation.item20< -1.2 & item20>1, item20-1, 
ifelse(deviation.item20<=3 & deviation.item20>2.2 & item20<4, item20+2, 
ifelse(deviation.item20<=3 & deviation.item20>2.2 & item20==4, item20+1, 
ifelse(deviation.item20>= -3 & deviation.item20< -2.2 & item20>2, item20-2, 
ifelse(deviation.item20>= -3 & deviation.item20< -2.2 & item20==2, item20-1, 
ifelse(deviation.item20>3 & item20<3, item20+3, 
ifelse(deviation.item20>3 & item20==3, item20+2, 
ifelse(deviation.item20>3 & item20==4, item20+1, 
ifelse(deviation.item20< -3 & item20>3, item20-3, 
ifelse(deviation.item20< -3 & item20==3, item20-2, 
ifelse(deviation.item20< -3 & item20==2, item20-1, item20)))))))))))))}

deviation.item21<-rnorm(2000, 0, 1)

item21.deviated<-{ifelse(deviation.item21<=1.2 & deviation.item21>= -1.2, item21, 
ifelse(deviation.item21<=2.2 & deviation.item21>1.2 & item21<5, item21+1, 
ifelse(deviation.item21>= -2.2 & deviation.item21< -1.2 & item21>1, item21-1, 
ifelse(deviation.item21<=3 & deviation.item21>2.2 & item21<4, item21+2, 
ifelse(deviation.item21<=3 & deviation.item21>2.2 & item21==4, item21+1, 
ifelse(deviation.item21>= -3 & deviation.item21< -2.2 & item21>2, item21-2, 
ifelse(deviation.item21>= -3 & deviation.item21< -2.2 & item21==2, item21-1, 
ifelse(deviation.item21>3 & item21<3, item21+3, 
ifelse(deviation.item21>3 & item21==3, item21+2, 
ifelse(deviation.item21>3 & item21==4, item21+1, 
ifelse(deviation.item21< -3 & item21>3, item21-3, 
ifelse(deviation.item21< -3 & item21==3, item21-2, 
ifelse(deviation.item21< -3 & item21==2, item21-1, item21)))))))))))))}

deviation.item22<-rnorm(2000, 0, 1)

item22.deviated<-{ifelse(deviation.item22<=1.2 & deviation.item22>= -1.2, item22, 
ifelse(deviation.item22<=2.2 & deviation.item22>1.2 & item22<5, item22+1, 
ifelse(deviation.item22>= -2.2 & deviation.item22< -1.2 & item22>1, item22-1, 
ifelse(deviation.item22<=3 & deviation.item22>2.2 & item22<4, item22+2, 
ifelse(deviation.item22<=3 & deviation.item22>2.2 & item22==4, item22+1, 
ifelse(deviation.item22>= -3 & deviation.item22< -2.2 & item22>2, item22-2, 
ifelse(deviation.item22>= -3 & deviation.item22< -2.2 & item22==2, item22-1, 
ifelse(deviation.item22>3 & item22<3, item22+3, 
ifelse(deviation.item22>3 & item22==3, item22+2, 
ifelse(deviation.item22>3 & item22==4, item22+1, 
ifelse(deviation.item22< -3 & item22>3, item22-3, 
ifelse(deviation.item22< -3 & item22==3, item22-2, 
ifelse(deviation.item22< -3 & item22==2, item22-1, item22)))))))))))))}

deviation.item23<-rnorm(2000, 0, 1)

item23.deviated<-{ifelse(deviation.item23<=1.2 & deviation.item23>= -1.2, item23, 
ifelse(deviation.item23<=2.2 & deviation.item23>1.2 & item23<5, item23+1, 
ifelse(deviation.item23>= -2.2 & deviation.item23< -1.2 & item23>1, item23-1, 
ifelse(deviation.item23<=3 & deviation.item23>2.2 & item23<4, item23+2, 
ifelse(deviation.item23<=3 & deviation.item23>2.2 & item23==4, item23+1, 
ifelse(deviation.item23>= -3 & deviation.item23< -2.2 & item23>2, item23-2, 
ifelse(deviation.item23>= -3 & deviation.item23< -2.2 & item23==2, item23-1, 
ifelse(deviation.item23>3 & item23<3, item23+3, 
ifelse(deviation.item23>3 & item23==3, item23+2, 
ifelse(deviation.item23>3 & item23==4, item23+1, 
ifelse(deviation.item23< -3 & item23>3, item23-3, 
ifelse(deviation.item23< -3 & item23==3, item23-2, 
ifelse(deviation.item23< -3 & item23==2, item23-1, item23)))))))))))))}

deviation.item24<-rnorm(2000, 0, 1)

item24.deviated<-{ifelse(deviation.item24<=1.2 & deviation.item24>= -1.2, item24, 
ifelse(deviation.item24<=2.2 & deviation.item24>1.2 & item24<5, item24+1, 
ifelse(deviation.item24>= -2.2 & deviation.item24< -1.2 & item24>1, item24-1, 
ifelse(deviation.item24<=3 & deviation.item24>2.2 & item24<4, item24+2, 
ifelse(deviation.item24<=3 & deviation.item24>2.2 & item24==4, item24+1, 
ifelse(deviation.item24>= -3 & deviation.item24< -2.2 & item24>2, item24-2, 
ifelse(deviation.item24>= -3 & deviation.item24< -2.2 & item24==2, item24-1, 
ifelse(deviation.item24>3 & item24<3, item24+3, 
ifelse(deviation.item24>3 & item24==3, item24+2, 
ifelse(deviation.item24>3 & item24==4, item24+1, 
ifelse(deviation.item24< -3 & item24>3, item24-3, 
ifelse(deviation.item24< -3 & item24==3, item24-2, 
ifelse(deviation.item24< -3 & item24==2, item24-1, item24)))))))))))))}

deviation.item25<-rnorm(2000, 0, 1)

item25.deviated<-{ifelse(deviation.item25<=1.2 & deviation.item25>= -1.2, item25, 
ifelse(deviation.item25<=2.2 & deviation.item25>1.2 & item25<5, item25+1, 
ifelse(deviation.item25>= -2.2 & deviation.item25< -1.2 & item25>1, item25-1, 
ifelse(deviation.item25<=3 & deviation.item25>2.2 & item25<4, item25+2, 
ifelse(deviation.item25<=3 & deviation.item25>2.2 & item25==4, item25+1, 
ifelse(deviation.item25>= -3 & deviation.item25< -2.2 & item25>2, item25-2, 
ifelse(deviation.item25>= -3 & deviation.item25< -2.2 & item25==2, item25-1, 
ifelse(deviation.item25>3 & item25<3, item25+3, 
ifelse(deviation.item25>3 & item25==3, item25+2, 
ifelse(deviation.item25>3 & item25==4, item25+1, 
ifelse(deviation.item25< -3 & item25>3, item25-3, 
ifelse(deviation.item25< -3 & item25==3, item25-2, 
ifelse(deviation.item25< -3 & item25==2, item25-1, item25)))))))))))))}

deviation.item26<-rnorm(2000, 0, 1)

item26.deviated<-{ifelse(deviation.item26<=1.2 & deviation.item26>= -1.2, item26, 
ifelse(deviation.item26<=2.2 & deviation.item26>1.2 & item26<5, item26+1, 
ifelse(deviation.item26>= -2.2 & deviation.item26< -1.2 & item26>1, item26-1, 
ifelse(deviation.item26<=3 & deviation.item26>2.2 & item26<4, item26+2, 
ifelse(deviation.item26<=3 & deviation.item26>2.2 & item26==4, item26+1, 
ifelse(deviation.item26>= -3 & deviation.item26< -2.2 & item26>2, item26-2, 
ifelse(deviation.item26>= -3 & deviation.item26< -2.2 & item26==2, item26-1, 
ifelse(deviation.item26>3 & item26<3, item26+3, 
ifelse(deviation.item26>3 & item26==3, item26+2, 
ifelse(deviation.item26>3 & item26==4, item26+1, 
ifelse(deviation.item26< -3 & item26>3, item26-3, 
ifelse(deviation.item26< -3 & item26==3, item26-2, 
ifelse(deviation.item26< -3 & item26==2, item26-1, item26)))))))))))))}

deviation.item27<-rnorm(2000, 0, 1)

item27.deviated<-{ifelse(deviation.item27<=1.2 & deviation.item27>= -1.2, item27, 
ifelse(deviation.item27<=2.2 & deviation.item27>1.2 & item27<5, item27+1, 
ifelse(deviation.item27>= -2.2 & deviation.item27< -1.2 & item27>1, item27-1, 
ifelse(deviation.item27<=3 & deviation.item27>2.2 & item27<4, item27+2, 
ifelse(deviation.item27<=3 & deviation.item27>2.2 & item27==4, item27+1, 
ifelse(deviation.item27>= -3 & deviation.item27< -2.2 & item27>2, item27-2, 
ifelse(deviation.item27>= -3 & deviation.item27< -2.2 & item27==2, item27-1, 
ifelse(deviation.item27>3 & item27<3, item27+3, 
ifelse(deviation.item27>3 & item27==3, item27+2, 
ifelse(deviation.item27>3 & item27==4, item27+1, 
ifelse(deviation.item27< -3 & item27>3, item27-3, 
ifelse(deviation.item27< -3 & item27==3, item27-2, 
ifelse(deviation.item27< -3 & item27==2, item27-1, item27)))))))))))))}


################
# LARGE ERROR CONDITION SIMULATION. IF YOU WISH TO USE THESE FILES TO SIMULATE DATA, ONLY ONE ERROR CONDITION SHOULD BE USED AT A TIME 
#
#
################

error<-append(error, 2)


#deviations - item1

deviation.item1<-rnorm(2000, 0, 1)

item1.deviated<-{ifelse(deviation.item1<=1 & deviation.item1>= -1, item1, 
ifelse(deviation.item1<=2 & deviation.item1>1 & item1<5, item1+1, 
ifelse(deviation.item1>= -2 & deviation.item1< -1 & item1>1, item1-1, 
ifelse(deviation.item1<=3 & deviation.item1>2 & item1<4, item1+2, 
ifelse(deviation.item1<=3 & deviation.item1>2 & item1==4, item1+1, 
ifelse(deviation.item1>= -3 & deviation.item1< -2 & item1>2, item1-2, 
ifelse(deviation.item1>= -3 & deviation.item1< -2 & item1==2, item1-1, 
ifelse(deviation.item1>3 & item1<3, item1+3, 
ifelse(deviation.item1>3 & item1==3, item1+2, 
ifelse(deviation.item1>3 & item1==4, item1+1, 
ifelse(deviation.item1< -3 & item1>3, item1-3, 
ifelse(deviation.item1< -3 & item1==3, item1-2, 
ifelse(deviation.item1< -3 & item1==2, item1-1, item1)))))))))))))}


#deviations - item2

deviation.item2<-rnorm(2000, 0, 1)

item2.deviated<-{ifelse(deviation.item2<=1 & deviation.item2>= -1, item2, 
ifelse(deviation.item2<=2 & deviation.item2>1 & item2<5, item2+1, 
ifelse(deviation.item2>= -2 & deviation.item2< -1 & item2>1, item2-1, 
ifelse(deviation.item2<=3 & deviation.item2>2 & item2<4, item2+2, 
ifelse(deviation.item2<=3 & deviation.item2>2 & item2==4, item2+1, 
ifelse(deviation.item2>= -3 & deviation.item2< -2 & item2>2, item2-2, 
ifelse(deviation.item2>= -3 & deviation.item2< -2 & item2==2, item2-1, 
ifelse(deviation.item2>3 & item2<3, item2+3, 
ifelse(deviation.item2>3 & item2==3, item2+2, 
ifelse(deviation.item2>3 & item2==4, item2+1, 
ifelse(deviation.item2< -3 & item2>3, item2-3, 
ifelse(deviation.item2< -3 & item2==3, item2-2, 
ifelse(deviation.item2< -3 & item2==2, item2-1, item2)))))))))))))}


#deviations - item3

deviation.item3<-rnorm(2000, 0, 1)

item3.deviated<-{ifelse(deviation.item3<=1 & deviation.item3>= -1, item3, 
ifelse(deviation.item3<=2 & deviation.item3>1 & item3<5, item3+1, 
ifelse(deviation.item3>= -2 & deviation.item3< -1 & item3>1, item3-1, 
ifelse(deviation.item3<=3 & deviation.item3>2 & item3<4, item3+2, 
ifelse(deviation.item3<=3 & deviation.item3>2 & item3==4, item3+1, 
ifelse(deviation.item3>= -3 & deviation.item3< -2 & item3>2, item3-2, 
ifelse(deviation.item3>= -3 & deviation.item3< -2 & item3==2, item3-1, 
ifelse(deviation.item3>3 & item3<3, item3+3, 
ifelse(deviation.item3>3 & item3==3, item3+2, 
ifelse(deviation.item3>3 & item3==4, item3+1, 
ifelse(deviation.item3< -3 & item3>3, item3-3, 
ifelse(deviation.item3< -3 & item3==3, item3-2, 
ifelse(deviation.item3< -3 & item3==2, item3-1, item3)))))))))))))}


#deviations - item4

deviation.item4<-rnorm(2000, 0, 1)

item4.deviated<-{ifelse(deviation.item4<=1 & deviation.item4>= -1, item4, 
ifelse(deviation.item4<=2 & deviation.item4>1 & item4<5, item4+1, 
ifelse(deviation.item4>= -2 & deviation.item4< -1 & item4>1, item4-1, 
ifelse(deviation.item4<=3 & deviation.item4>2 & item4<4, item4+2, 
ifelse(deviation.item4<=3 & deviation.item4>2 & item4==4, item4+1, 
ifelse(deviation.item4>= -3 & deviation.item4< -2 & item4>2, item4-2, 
ifelse(deviation.item4>= -3 & deviation.item4< -2 & item4==2, item4-1, 
ifelse(deviation.item4>3 & item4<3, item4+3, 
ifelse(deviation.item4>3 & item4==3, item4+2, 
ifelse(deviation.item4>3 & item4==4, item4+1, 
ifelse(deviation.item4< -3 & item4>3, item4-3, 
ifelse(deviation.item4< -3 & item4==3, item4-2, 
ifelse(deviation.item4< -3 & item4==2, item4-1, item4)))))))))))))}


#deviations - item5

deviation.item5<-rnorm(2000, 0, 1)

item5.deviated<-{ifelse(deviation.item5<=1 & deviation.item5>= -1, item5, 
ifelse(deviation.item5<=2 & deviation.item5>1 & item5<5, item5+1, 
ifelse(deviation.item5>= -2 & deviation.item5< -1 & item5>1, item5-1, 
ifelse(deviation.item5<=3 & deviation.item5>2 & item5<4, item5+2, 
ifelse(deviation.item5<=3 & deviation.item5>2 & item5==4, item5+1, 
ifelse(deviation.item5>= -3 & deviation.item5< -2 & item5>2, item5-2, 
ifelse(deviation.item5>= -3 & deviation.item5< -2 & item5==2, item5-1, 
ifelse(deviation.item5>3 & item5<3, item5+3, 
ifelse(deviation.item5>3 & item5==3, item5+2, 
ifelse(deviation.item5>3 & item5==4, item5+1, 
ifelse(deviation.item5< -3 & item5>3, item5-3, 
ifelse(deviation.item5< -3 & item5==3, item5-2, 
ifelse(deviation.item5< -3 & item5==2, item5-1, item5)))))))))))))}


#deviations - item6

deviation.item6<-rnorm(2000, 0, 1)

item6.deviated<-{ifelse(deviation.item6<=1 & deviation.item6>= -1, item6, 
ifelse(deviation.item6<=2 & deviation.item6>1 & item6<5, item6+1, 
ifelse(deviation.item6>= -2 & deviation.item6< -1 & item6>1, item6-1, 
ifelse(deviation.item6<=3 & deviation.item6>2 & item6<4, item6+2, 
ifelse(deviation.item6<=3 & deviation.item6>2 & item6==4, item6+1, 
ifelse(deviation.item6>= -3 & deviation.item6< -2 & item6>2, item6-2, 
ifelse(deviation.item6>= -3 & deviation.item6< -2 & item6==2, item6-1, 
ifelse(deviation.item6>3 & item6<3, item6+3, 
ifelse(deviation.item6>3 & item6==3, item6+2, 
ifelse(deviation.item6>3 & item6==4, item6+1, 
ifelse(deviation.item6< -3 & item6>3, item6-3, 
ifelse(deviation.item6< -3 & item6==3, item6-2, 
ifelse(deviation.item6< -3 & item6==2, item6-1, item6)))))))))))))}


#deviations - item7

deviation.item7<-rnorm(2000, 0, 1)

item7.deviated<-{ifelse(deviation.item7<=1 & deviation.item7>= -1, item7, 
ifelse(deviation.item7<=2 & deviation.item7>1 & item7<5, item7+1, 
ifelse(deviation.item7>= -2 & deviation.item7< -1 & item7>1, item7-1, 
ifelse(deviation.item7<=3 & deviation.item7>2 & item7<4, item7+2, 
ifelse(deviation.item7<=3 & deviation.item7>2 & item7==4, item7+1, 
ifelse(deviation.item7>= -3 & deviation.item7< -2 & item7>2, item7-2, 
ifelse(deviation.item7>= -3 & deviation.item7< -2 & item7==2, item7-1, 
ifelse(deviation.item7>3 & item7<3, item7+3, 
ifelse(deviation.item7>3 & item7==3, item7+2, 
ifelse(deviation.item7>3 & item7==4, item7+1, 
ifelse(deviation.item7< -3 & item7>3, item7-3, 
ifelse(deviation.item7< -3 & item7==3, item7-2, 
ifelse(deviation.item7< -3 & item7==2, item7-1, item7)))))))))))))}


#deviations - item8

deviation.item8<-rnorm(2000, 0, 1)

item8.deviated<-{ifelse(deviation.item8<=1 & deviation.item8>= -1, item8, 
ifelse(deviation.item8<=2 & deviation.item8>1 & item8<5, item8+1, 
ifelse(deviation.item8>= -2 & deviation.item8< -1 & item8>1, item8-1, 
ifelse(deviation.item8<=3 & deviation.item8>2 & item8<4, item8+2, 
ifelse(deviation.item8<=3 & deviation.item8>2 & item8==4, item8+1, 
ifelse(deviation.item8>= -3 & deviation.item8< -2 & item8>2, item8-2, 
ifelse(deviation.item8>= -3 & deviation.item8< -2 & item8==2, item8-1, 
ifelse(deviation.item8>3 & item8<3, item8+3, 
ifelse(deviation.item8>3 & item8==3, item8+2, 
ifelse(deviation.item8>3 & item8==4, item8+1, 
ifelse(deviation.item8< -3 & item8>3, item8-3, 
ifelse(deviation.item8< -3 & item8==3, item8-2, 
ifelse(deviation.item8< -3 & item8==2, item8-1, item8)))))))))))))}


#deviations - item9

deviation.item9<-rnorm(2000, 0, 1)

item9.deviated<-{ifelse(deviation.item9<=1 & deviation.item9>= -1, item9, 
ifelse(deviation.item9<=2 & deviation.item9>1 & item9<5, item9+1, 
ifelse(deviation.item9>= -2 & deviation.item9< -1 & item9>1, item9-1, 
ifelse(deviation.item9<=3 & deviation.item9>2 & item9<4, item9+2, 
ifelse(deviation.item9<=3 & deviation.item9>2 & item9==4, item9+1, 
ifelse(deviation.item9>= -3 & deviation.item9< -2 & item9>2, item9-2, 
ifelse(deviation.item9>= -3 & deviation.item9< -2 & item9==2, item9-1, 
ifelse(deviation.item9>3 & item9<3, item9+3, 
ifelse(deviation.item9>3 & item9==3, item9+2, 
ifelse(deviation.item9>3 & item9==4, item9+1, 
ifelse(deviation.item9< -3 & item9>3, item9-3, 
ifelse(deviation.item9< -3 & item9==3, item9-2, 
ifelse(deviation.item9< -3 & item9==2, item9-1, item9)))))))))))))}


#deviations - item10

deviation.item10<-rnorm(2000, 0, 1)

item10.deviated<-{ifelse(deviation.item10<=1 & deviation.item10>= -1, item10, 
ifelse(deviation.item10<=2 & deviation.item10>1 & item10<5, item10+1, 
ifelse(deviation.item10>= -2 & deviation.item10< -1 & item10>1, item10-1, 
ifelse(deviation.item10<=3 & deviation.item10>2 & item10<4, item10+2, 
ifelse(deviation.item10<=3 & deviation.item10>2 & item10==4, item10+1, 
ifelse(deviation.item10>= -3 & deviation.item10< -2 & item10>2, item10-2, 
ifelse(deviation.item10>= -3 & deviation.item10< -2 & item10==2, item10-1, 
ifelse(deviation.item10>3 & item10<3, item10+3, 
ifelse(deviation.item10>3 & item10==3, item10+2, 
ifelse(deviation.item10>3 & item10==4, item10+1, 
ifelse(deviation.item10< -3 & item10>3, item10-3, 
ifelse(deviation.item10< -3 & item10==3, item10-2, 
ifelse(deviation.item10< -3 & item10==2, item10-1, item10)))))))))))))}


#deviations - item11

deviation.item11<-rnorm(2000, 0, 1)

item11.deviated<-{ifelse(deviation.item11<=1 & deviation.item11>= -1, item11, 
ifelse(deviation.item11<=2 & deviation.item11>1 & item11<5, item11+1, 
ifelse(deviation.item11>= -2 & deviation.item11< -1 & item11>1, item11-1, 
ifelse(deviation.item11<=3 & deviation.item11>2 & item11<4, item11+2, 
ifelse(deviation.item11<=3 & deviation.item11>2 & item11==4, item11+1, 
ifelse(deviation.item11>= -3 & deviation.item11< -2 & item11>2, item11-2, 
ifelse(deviation.item11>= -3 & deviation.item11< -2 & item11==2, item11-1, 
ifelse(deviation.item11>3 & item11<3, item11+3, 
ifelse(deviation.item11>3 & item11==3, item11+2, 
ifelse(deviation.item11>3 & item11==4, item11+1, 
ifelse(deviation.item11< -3 & item11>3, item11-3, 
ifelse(deviation.item11< -3 & item11==3, item11-2, 
ifelse(deviation.item11< -3 & item11==2, item11-1, item11)))))))))))))}


#deviations - item12

deviation.item12<-rnorm(2000, 0, 1)

item12.deviated<-{ifelse(deviation.item12<=1 & deviation.item12>= -1, item12, 
ifelse(deviation.item12<=2 & deviation.item12>1 & item12<5, item12+1, 
ifelse(deviation.item12>= -2 & deviation.item12< -1 & item12>1, item12-1, 
ifelse(deviation.item12<=3 & deviation.item12>2 & item12<4, item12+2, 
ifelse(deviation.item12<=3 & deviation.item12>2 & item12==4, item12+1, 
ifelse(deviation.item12>= -3 & deviation.item12< -2 & item12>2, item12-2, 
ifelse(deviation.item12>= -3 & deviation.item12< -2 & item12==2, item12-1, 
ifelse(deviation.item12>3 & item12<3, item12+3, 
ifelse(deviation.item12>3 & item12==3, item12+2, 
ifelse(deviation.item12>3 & item12==4, item12+1, 
ifelse(deviation.item12< -3 & item12>3, item12-3, 
ifelse(deviation.item12< -3 & item12==3, item12-2, 
ifelse(deviation.item12< -3 & item12==2, item12-1, item12)))))))))))))}


#deviations - item13

deviation.item13<-rnorm(2000, 0, 1)

item13.deviated<-{ifelse(deviation.item13<=1 & deviation.item13>= -1, item13, 
ifelse(deviation.item13<=2 & deviation.item13>1 & item13<5, item13+1, 
ifelse(deviation.item13>= -2 & deviation.item13< -1 & item13>1, item13-1, 
ifelse(deviation.item13<=3 & deviation.item13>2 & item13<4, item13+2, 
ifelse(deviation.item13<=3 & deviation.item13>2 & item13==4, item13+1, 
ifelse(deviation.item13>= -3 & deviation.item13< -2 & item13>2, item13-2, 
ifelse(deviation.item13>= -3 & deviation.item13< -2 & item13==2, item13-1, 
ifelse(deviation.item13>3 & item13<3, item13+3, 
ifelse(deviation.item13>3 & item13==3, item13+2, 
ifelse(deviation.item13>3 & item13==4, item13+1, 
ifelse(deviation.item13< -3 & item13>3, item13-3, 
ifelse(deviation.item13< -3 & item13==3, item13-2, 
ifelse(deviation.item13< -3 & item13==2, item13-1, item13)))))))))))))}


#deviations - item14

deviation.item14<-rnorm(2000, 0, 1)

item14.deviated<-{ifelse(deviation.item14<=1 & deviation.item14>= -1, item14, 
ifelse(deviation.item14<=2 & deviation.item14>1 & item14<5, item14+1, 
ifelse(deviation.item14>= -2 & deviation.item14< -1 & item14>1, item14-1, 
ifelse(deviation.item14<=3 & deviation.item14>2 & item14<4, item14+2, 
ifelse(deviation.item14<=3 & deviation.item14>2 & item14==4, item14+1, 
ifelse(deviation.item14>= -3 & deviation.item14< -2 & item14>2, item14-2, 
ifelse(deviation.item14>= -3 & deviation.item14< -2 & item14==2, item14-1, 
ifelse(deviation.item14>3 & item14<3, item14+3, 
ifelse(deviation.item14>3 & item14==3, item14+2, 
ifelse(deviation.item14>3 & item14==4, item14+1, 
ifelse(deviation.item14< -3 & item14>3, item14-3, 
ifelse(deviation.item14< -3 & item14==3, item14-2, 
ifelse(deviation.item14< -3 & item14==2, item14-1, item14)))))))))))))}


#deviations - item15

deviation.item15<-rnorm(2000, 0, 1)

item15.deviated<-{ifelse(deviation.item15<=1 & deviation.item15>= -1, item15, 
ifelse(deviation.item15<=2 & deviation.item15>1 & item15<5, item15+1, 
ifelse(deviation.item15>= -2 & deviation.item15< -1 & item15>1, item15-1, 
ifelse(deviation.item15<=3 & deviation.item15>2 & item15<4, item15+2, 
ifelse(deviation.item15<=3 & deviation.item15>2 & item15==4, item15+1, 
ifelse(deviation.item15>= -3 & deviation.item15< -2 & item15>2, item15-2, 
ifelse(deviation.item15>= -3 & deviation.item15< -2 & item15==2, item15-1, 
ifelse(deviation.item15>3 & item15<3, item15+3, 
ifelse(deviation.item15>3 & item15==3, item15+2, 
ifelse(deviation.item15>3 & item15==4, item15+1, 
ifelse(deviation.item15< -3 & item15>3, item15-3, 
ifelse(deviation.item15< -3 & item15==3, item15-2, 
ifelse(deviation.item15< -3 & item15==2, item15-1, item15)))))))))))))}


#deviations - item16

deviation.item16<-rnorm(2000, 0, 1)

item16.deviated<-{ifelse(deviation.item16<=1 & deviation.item16>= -1, item16, 
ifelse(deviation.item16<=2 & deviation.item16>1 & item16<5, item16+1, 
ifelse(deviation.item16>= -2 & deviation.item16< -1 & item16>1, item16-1, 
ifelse(deviation.item16<=3 & deviation.item16>2 & item16<4, item16+2, 
ifelse(deviation.item16<=3 & deviation.item16>2 & item16==4, item16+1, 
ifelse(deviation.item16>= -3 & deviation.item16< -2 & item16>2, item16-2, 
ifelse(deviation.item16>= -3 & deviation.item16< -2 & item16==2, item16-1, 
ifelse(deviation.item16>3 & item16<3, item16+3, 
ifelse(deviation.item16>3 & item16==3, item16+2, 
ifelse(deviation.item16>3 & item16==4, item16+1, 
ifelse(deviation.item16< -3 & item16>3, item16-3, 
ifelse(deviation.item16< -3 & item16==3, item16-2, 
ifelse(deviation.item16< -3 & item16==2, item16-1, item16)))))))))))))}


#deviations - item17

deviation.item17<-rnorm(2000, 0, 1)

item17.deviated<-{ifelse(deviation.item17<=1 & deviation.item17>= -1, item17, 
ifelse(deviation.item17<=2 & deviation.item17>1 & item17<5, item17+1, 
ifelse(deviation.item17>= -2 & deviation.item17< -1 & item17>1, item17-1, 
ifelse(deviation.item17<=3 & deviation.item17>2 & item17<4, item17+2, 
ifelse(deviation.item17<=3 & deviation.item17>2 & item17==4, item17+1, 
ifelse(deviation.item17>= -3 & deviation.item17< -2 & item17>2, item17-2, 
ifelse(deviation.item17>= -3 & deviation.item17< -2 & item17==2, item17-1, 
ifelse(deviation.item17>3 & item17<3, item17+3, 
ifelse(deviation.item17>3 & item17==3, item17+2, 
ifelse(deviation.item17>3 & item17==4, item17+1, 
ifelse(deviation.item17< -3 & item17>3, item17-3, 
ifelse(deviation.item17< -3 & item17==3, item17-2, 
ifelse(deviation.item17< -3 & item17==2, item17-1, item17)))))))))))))}


#deviations - item18

deviation.item18<-rnorm(2000, 0, 1)

item18.deviated<-{ifelse(deviation.item18<=1 & deviation.item18>= -1, item18, 
ifelse(deviation.item18<=2 & deviation.item18>1 & item18<5, item18+1, 
ifelse(deviation.item18>= -2 & deviation.item18< -1 & item18>1, item18-1, 
ifelse(deviation.item18<=3 & deviation.item18>2 & item18<4, item18+2, 
ifelse(deviation.item18<=3 & deviation.item18>2 & item18==4, item18+1, 
ifelse(deviation.item18>= -3 & deviation.item18< -2 & item18>2, item18-2, 
ifelse(deviation.item18>= -3 & deviation.item18< -2 & item18==2, item18-1, 
ifelse(deviation.item18>3 & item18<3, item18+3, 
ifelse(deviation.item18>3 & item18==3, item18+2, 
ifelse(deviation.item18>3 & item18==4, item18+1, 
ifelse(deviation.item18< -3 & item18>3, item18-3, 
ifelse(deviation.item18< -3 & item18==3, item18-2, 
ifelse(deviation.item18< -3 & item18==2, item18-1, item18)))))))))))))}


#deviations - item19

deviation.item19<-rnorm(2000, 0, 1)

item19.deviated<-{ifelse(deviation.item19<=1 & deviation.item19>= -1, item19, 
ifelse(deviation.item19<=2 & deviation.item19>1 & item19<5, item19+1, 
ifelse(deviation.item19>= -2 & deviation.item19< -1 & item19>1, item19-1, 
ifelse(deviation.item19<=3 & deviation.item19>2 & item19<4, item19+2, 
ifelse(deviation.item19<=3 & deviation.item19>2 & item19==4, item19+1, 
ifelse(deviation.item19>= -3 & deviation.item19< -2 & item19>2, item19-2, 
ifelse(deviation.item19>= -3 & deviation.item19< -2 & item19==2, item19-1, 
ifelse(deviation.item19>3 & item19<3, item19+3, 
ifelse(deviation.item19>3 & item19==3, item19+2, 
ifelse(deviation.item19>3 & item19==4, item19+1, 
ifelse(deviation.item19< -3 & item19>3, item19-3, 
ifelse(deviation.item19< -3 & item19==3, item19-2, 
ifelse(deviation.item19< -3 & item19==2, item19-1, item19)))))))))))))}

#deviations - item20

deviation.item20<-rnorm(2000, 0, 1)

item20.deviated<-{ifelse(deviation.item20<=1 & deviation.item20>= -1, item20, 
ifelse(deviation.item20<=2 & deviation.item20>1 & item20<5, item20+1, 
ifelse(deviation.item20>= -2 & deviation.item20< -1 & item20>1, item20-1, 
ifelse(deviation.item20<=3 & deviation.item20>2 & item20<4, item20+2, 
ifelse(deviation.item20<=3 & deviation.item20>2 & item20==4, item20+1, 
ifelse(deviation.item20>= -3 & deviation.item20< -2 & item20>2, item20-2, 
ifelse(deviation.item20>= -3 & deviation.item20< -2 & item20==2, item20-1, 
ifelse(deviation.item20>3 & item20<3, item20+3, 
ifelse(deviation.item20>3 & item20==3, item20+2, 
ifelse(deviation.item20>3 & item20==4, item20+1, 
ifelse(deviation.item20< -3 & item20>3, item20-3, 
ifelse(deviation.item20< -3 & item20==3, item20-2, 
ifelse(deviation.item20< -3 & item20==2, item20-1, item20)))))))))))))}


#deviations - item21

deviation.item21<-rnorm(2000, 0, 1)

item21.deviated<-{ifelse(deviation.item21<=1 & deviation.item21>= -1, item21, 
ifelse(deviation.item21<=2 & deviation.item21>1 & item21<5, item21+1, 
ifelse(deviation.item21>= -2 & deviation.item21< -1 & item21>1, item21-1, 
ifelse(deviation.item21<=3 & deviation.item21>2 & item21<4, item21+2, 
ifelse(deviation.item21<=3 & deviation.item21>2 & item21==4, item21+1, 
ifelse(deviation.item21>= -3 & deviation.item21< -2 & item21>2, item21-2, 
ifelse(deviation.item21>= -3 & deviation.item21< -2 & item21==2, item21-1, 
ifelse(deviation.item21>3 & item21<3, item21+3, 
ifelse(deviation.item21>3 & item21==3, item21+2, 
ifelse(deviation.item21>3 & item21==4, item21+1, 
ifelse(deviation.item21< -3 & item21>3, item21-3, 
ifelse(deviation.item21< -3 & item21==3, item21-2, 
ifelse(deviation.item21< -3 & item21==2, item21-1, item21)))))))))))))}


#deviations - item22

deviation.item22<-rnorm(2000, 0, 1)

item22.deviated<-{ifelse(deviation.item22<=1 & deviation.item22>= -1, item22, 
ifelse(deviation.item22<=2 & deviation.item22>1 & item22<5, item22+1, 
ifelse(deviation.item22>= -2 & deviation.item22< -1 & item22>1, item22-1, 
ifelse(deviation.item22<=3 & deviation.item22>2 & item22<4, item22+2, 
ifelse(deviation.item22<=3 & deviation.item22>2 & item22==4, item22+1, 
ifelse(deviation.item22>= -3 & deviation.item22< -2 & item22>2, item22-2, 
ifelse(deviation.item22>= -3 & deviation.item22< -2 & item22==2, item22-1, 
ifelse(deviation.item22>3 & item22<3, item22+3, 
ifelse(deviation.item22>3 & item22==3, item22+2, 
ifelse(deviation.item22>3 & item22==4, item22+1, 
ifelse(deviation.item22< -3 & item22>3, item22-3, 
ifelse(deviation.item22< -3 & item22==3, item22-2, 
ifelse(deviation.item22< -3 & item22==2, item22-1, item22)))))))))))))}


#deviations - item23

deviation.item23<-rnorm(2000, 0, 1)

item23.deviated<-{ifelse(deviation.item23<=1 & deviation.item23>= -1, item23, 
ifelse(deviation.item23<=2 & deviation.item23>1 & item23<5, item23+1, 
ifelse(deviation.item23>= -2 & deviation.item23< -1 & item23>1, item23-1, 
ifelse(deviation.item23<=3 & deviation.item23>2 & item23<4, item23+2, 
ifelse(deviation.item23<=3 & deviation.item23>2 & item23==4, item23+1, 
ifelse(deviation.item23>= -3 & deviation.item23< -2 & item23>2, item23-2, 
ifelse(deviation.item23>= -3 & deviation.item23< -2 & item23==2, item23-1, 
ifelse(deviation.item23>3 & item23<3, item23+3, 
ifelse(deviation.item23>3 & item23==3, item23+2, 
ifelse(deviation.item23>3 & item23==4, item23+1, 
ifelse(deviation.item23< -3 & item23>3, item23-3, 
ifelse(deviation.item23< -3 & item23==3, item23-2, 
ifelse(deviation.item23< -3 & item23==2, item23-1, item23)))))))))))))}


#deviations - item24

deviation.item24<-rnorm(2000, 0, 1)

item24.deviated<-{ifelse(deviation.item24<=1 & deviation.item24>= -1, item24, 
ifelse(deviation.item24<=2 & deviation.item24>1 & item24<5, item24+1, 
ifelse(deviation.item24>= -2 & deviation.item24< -1 & item24>1, item24-1, 
ifelse(deviation.item24<=3 & deviation.item24>2 & item24<4, item24+2, 
ifelse(deviation.item24<=3 & deviation.item24>2 & item24==4, item24+1, 
ifelse(deviation.item24>= -3 & deviation.item24< -2 & item24>2, item24-2, 
ifelse(deviation.item24>= -3 & deviation.item24< -2 & item24==2, item24-1, 
ifelse(deviation.item24>3 & item24<3, item24+3, 
ifelse(deviation.item24>3 & item24==3, item24+2, 
ifelse(deviation.item24>3 & item24==4, item24+1, 
ifelse(deviation.item24< -3 & item24>3, item24-3, 
ifelse(deviation.item24< -3 & item24==3, item24-2, 
ifelse(deviation.item24< -3 & item24==2, item24-1, item24)))))))))))))}


#deviations - item25

deviation.item25<-rnorm(2000, 0, 1)

item25.deviated<-{ifelse(deviation.item25<=1 & deviation.item25>= -1, item25, 
ifelse(deviation.item25<=2 & deviation.item25>1 & item25<5, item25+1, 
ifelse(deviation.item25>= -2 & deviation.item25< -1 & item25>1, item25-1, 
ifelse(deviation.item25<=3 & deviation.item25>2 & item25<4, item25+2, 
ifelse(deviation.item25<=3 & deviation.item25>2 & item25==4, item25+1, 
ifelse(deviation.item25>= -3 & deviation.item25< -2 & item25>2, item25-2, 
ifelse(deviation.item25>= -3 & deviation.item25< -2 & item25==2, item25-1, 
ifelse(deviation.item25>3 & item25<3, item25+3, 
ifelse(deviation.item25>3 & item25==3, item25+2, 
ifelse(deviation.item25>3 & item25==4, item25+1, 
ifelse(deviation.item25< -3 & item25>3, item25-3, 
ifelse(deviation.item25< -3 & item25==3, item25-2, 
ifelse(deviation.item25< -3 & item25==2, item25-1, item25)))))))))))))}


#deviations - item26

deviation.item26<-rnorm(2000, 0, 1)

item26.deviated<-{ifelse(deviation.item26<=1 & deviation.item26>= -1, item26, 
ifelse(deviation.item26<=2 & deviation.item26>1 & item26<5, item26+1, 
ifelse(deviation.item26>= -2 & deviation.item26< -1 & item26>1, item26-1, 
ifelse(deviation.item26<=3 & deviation.item26>2 & item26<4, item26+2, 
ifelse(deviation.item26<=3 & deviation.item26>2 & item26==4, item26+1, 
ifelse(deviation.item26>= -3 & deviation.item26< -2 & item26>2, item26-2, 
ifelse(deviation.item26>= -3 & deviation.item26< -2 & item26==2, item26-1, 
ifelse(deviation.item26>3 & item26<3, item26+3, 
ifelse(deviation.item26>3 & item26==3, item26+2, 
ifelse(deviation.item26>3 & item26==4, item26+1, 
ifelse(deviation.item26< -3 & item26>3, item26-3, 
ifelse(deviation.item26< -3 & item26==3, item26-2, 
ifelse(deviation.item26< -3 & item26==2, item26-1, item26)))))))))))))}


#deviations - item27

deviation.item27<-rnorm(2000, 0, 1)

item27.deviated<-{ifelse(deviation.item27<=1 & deviation.item27>= -1, item27, 
ifelse(deviation.item27<=2 & deviation.item27>1 & item27<5, item27+1, 
ifelse(deviation.item27>= -2 & deviation.item27< -1 & item27>1, item27-1, 
ifelse(deviation.item27<=3 & deviation.item27>2 & item27<4, item27+2, 
ifelse(deviation.item27<=3 & deviation.item27>2 & item27==4, item27+1, 
ifelse(deviation.item27>= -3 & deviation.item27< -2 & item27>2, item27-2, 
ifelse(deviation.item27>= -3 & deviation.item27< -2 & item27==2, item27-1, 
ifelse(deviation.item27>3 & item27<3, item27+3, 
ifelse(deviation.item27>3 & item27==3, item27+2, 
ifelse(deviation.item27>3 & item27==4, item27+1, 
ifelse(deviation.item27< -3 & item27>3, item27-3, 
ifelse(deviation.item27< -3 & item27==3, item27-2, 
ifelse(deviation.item27< -3 & item27==2, item27-1, item27)))))))))))))}
