# Supplementary material for: Risky Business: Factor Analysis of Survey Data – Assessing the Probability of Incorrect Dimensionalisation
Source: PLoS One. 2015 Mar 19;10(3):e0118900. doi: 10.1371/journal.pone.0118900 (PMC4366083; doi:10.1371/journal.pone.0118900)
Supplement: S3 Appendix — Script File for Analysis of Simulated Datasets (for more information: see comments in script file). (R) [file pone.0118900.s003.R]

#This script file contains the code needed to run an analysis upon the data generated using the first two scripts. This file is in three parts, representing the code for sampling and analysing 10 items, 8 items, or 5 items. Only one part should be used at once. 
#The analysis code itself is often agnostic as to the number of items, but some parts require explicit re-specification if the number of items is changed (especially the CFA, but also factor loadings). Care should be taken when attempting to modify the scripts to analyse a different number of cases
# As has been mentioned in the preceding script files, a complete script file used to generate a single case in the final analytic dataset has the following components: a 'latent' continuum simulation (in Appendix-S2); a deterministic transformation for all cases from their position on this continuum into responses on 27 items (Appendix-S2); one error process, that modifies individual positions on the items (Appendix-S2); and one set of analysis code that samples a set of items of a given size and conducts and saves the analysis (Appendix-S3). In all cases, it is necessary to run the script in Appendix-S1 first, as this loads required packages and creates empty vectors, that results here are appended to.


############################
### ANALYSIS FOR 10 ITEMS
###
############################


#items
sets.deviated<-data.frame(item1.deviated, item2.deviated, item3.deviated, item4.deviated, item5.deviated, item6.deviated, item7.deviated, item8.deviated, item9.deviated, item10.deviated, item11.deviated, item12.deviated, item13.deviated, item14.deviated, item15.deviated, item16.deviated, item17.deviated, item18.deviated, item19.deviated, item20.deviated, item21.deviated, item22.deviated, item23.deviated, item24.deviated, item25.deviated, item26.deviated, item27.deviated)

analysis.deviated<-sample(sets.deviated, 10, replace=FALSE)
nitems<-append(nitems, length(analysis.deviated))

ev<-eigen(cor(analysis.deviated))
EV1<-append(EV1, ev$values[1])
EV2<-append(EV2, ev$values[2])
EV3<-append(EV3, ev$values[3])
EV4<-append(EV4, ev$values[4])
EV5<-append(EV5, ev$values[5])
EV6<-append(EV6, ev$values[6])
EV7<-append(EV7, ev$values[7])
EV8<-append(EV8, ev$values[8])
EV9<-append(EV9, ev$values[9])
EV10<-append(EV10, ev$values[10])

nS<-nScree(x=ev$values, aparallel=pa.results.10$eigen$qevpea)
n.optimal<-append(n.optimal, nS$Components[1][,1])
n.acceleration<-append(n.acceleration, nS$Components[2][,1])
n.parallel<-append(n.parallel, nS$Components[3][,1])
n.K1<-append(n.K1, length(which(ev$values>1)))

poly.output<-polychoric(analysis.deviated, polycor=TRUE)
ev1<-eigen(poly.output$rho)
nS.poly<-nScree(x=ev1$values, aparallel=pa.results.10$eigen$qevpea)
n.optimal.poly<-append(n.optimal.poly, nS.poly$Components[1][,1])
n.acceleration.poly<-append(n.acceleration.poly, nS.poly$Components[2][,1])
n.parallel.poly<-append(n.parallel.poly, nS.poly$Components[3][,1])
n.K1.poly<-append(n.K1.poly, length(which(ev1$values>1)))

FAev<-eigen(corFA(cor(analysis.deviated)))
nS.FA<-nScree(x=FAev$values, aparallel=pa.results.fa.10$eigen$qevpea, model="factors", criteria=0)
n.optimal.FA<-append(n.optimal.FA, nS.FA$Components[1][,1])
n.acceleration.FA<-append(n.acceleration.FA, nS.FA$Components[2][,1])
n.parallel.FA<-append(n.parallel.FA, nS.FA$Components[3][,1])
n.K1.FA<-append(n.K1.FA, nS.FA$Components[4][,1])


#CFA
#Names vectors for CFA

#10 vars

Fm1 <- analysis.deviated[,1]
Fm2 <- analysis.deviated[,2]
Fm3 <- analysis.deviated[,3]
Fm4 <- analysis.deviated[,4]
Fm5 <- analysis.deviated[,5]
Fm6 <- analysis.deviated[,6]
Fm7 <- analysis.deviated[,7]
Fm8 <- analysis.deviated[,8]
Fm9 <- analysis.deviated[,9]
Fm10 <- analysis.deviated[,10]
Factor.matrix<-data.frame(Fm1, Fm2, Fm3, Fm4, Fm5, Fm6, Fm7, Fm8, Fm9, Fm10)
CFA.cov.data<-cov(Factor.matrix)

model.CFA<-specifyModel()
F -> Fm1, lam1, NA
F -> Fm2, lam2, NA
F -> Fm3, lam3, NA
F -> Fm4, lam4, NA
F -> Fm5, lam5, NA
F -> Fm6, lam6, NA
F -> Fm7, lam7, NA
F -> Fm8, lam8, NA
F -> Fm9, lam9, NA
F -> Fm10, lam10, NA
F <-> F, NA, 1
Fm1 <-> Fm1, the1, NA
Fm2 <-> Fm2, the2, NA
Fm3 <-> Fm3, the3, NA
Fm4 <-> Fm4, the4, NA
Fm5 <-> Fm5, the5, NA
Fm6 <-> Fm6, the6, NA
Fm7 <-> Fm7, the7, NA
Fm8 <-> Fm8, the8, NA
Fm9 <-> Fm9, the9, NA
Fm10 <-> Fm10, the10, NA

sem.CFA<-sem(model.CFA, CFA.cov.data, nrow(analysis.deviated))


RMSEA<-append(RMSEA, summary(sem.CFA, fit.indices=c("GFI", "AGFI", "RMSEA", "NFI", "NNFI", "CFI", "RNI", "IFI", "SRMR", "AIC", "AICc", "BIC", "CAIC"))[7]$RMSEA[1])
RMSEAlow<-append(RMSEAlow, summary(sem.CFA, fit.indices=c("GFI", "AGFI", "RMSEA", "NFI", "NNFI", "CFI", "RNI", "IFI", "SRMR", "AIC", "AICc", "BIC", "CAIC"))[7]$RMSEA[2])
RMSEAhi<-append(RMSEAhi, summary(sem.CFA, fit.indices=c("GFI", "AGFI", "RMSEA", "NFI", "NNFI", "CFI", "RNI", "IFI", "SRMR", "AIC", "AICc", "BIC", "CAIC"))[7]$RMSEA[3])
chi2<-append(chi2, summary(sem.CFA, fit.indices=c("GFI", "AGFI", "RMSEA", "NFI", "NNFI", "CFI", "RNI", "IFI", "SRMR", "AIC", "AICc", "BIC", "CAIC"))[1]$chisq[1])
df<-append(df, summary(sem.CFA, fit.indices=c("GFI", "AGFI", "RMSEA", "NFI", "NNFI", "CFI", "RNI", "IFI", "SRMR", "AIC", "AICc", "BIC", "CAIC"))[2]$df[1])
GFI<-append(GFI, summary(sem.CFA, fit.indices=c("GFI", "AGFI", "RMSEA", "NFI", "NNFI", "CFI", "RNI", "IFI", "SRMR", "AIC", "AICc", "BIC", "CAIC"))[5]$GFI[1])
AGFI<-append(AGFI, summary(sem.CFA, fit.indices=c("GFI", "AGFI", "RMSEA", "NFI", "NNFI", "CFI", "RNI", "IFI", "SRMR", "AIC", "AICc", "BIC", "CAIC"))[6]$AGFI[1])


CFA.poly.data<-polychoric(Factor.matrix, polycor=TRUE)$rho


model.CFA<-specifyModel()
F -> Fm1, lam1, NA
F -> Fm2, lam2, NA
F -> Fm3, lam3, NA
F -> Fm4, lam4, NA
F -> Fm5, lam5, NA
F -> Fm6, lam6, NA
F -> Fm7, lam7, NA
F -> Fm8, lam8, NA
F -> Fm9, lam9, NA
F -> Fm10, lam10, NA
F <-> F, NA, 1
Fm1 <-> Fm1, the1, NA
Fm2 <-> Fm2, the2, NA
Fm3 <-> Fm3, the3, NA
Fm4 <-> Fm4, the4, NA
Fm5 <-> Fm5, the5, NA
Fm6 <-> Fm6, the6, NA
Fm7 <-> Fm7, the7, NA
Fm8 <-> Fm8, the8, NA
Fm9 <-> Fm9, the9, NA
Fm10 <-> Fm10, the10, NA

sem.CFA<-sem(model.CFA, CFA.poly.data, nrow(analysis.deviated))


RMSEA.poly<-append(RMSEA.poly, summary(sem.CFA, fit.indices=c("GFI", "AGFI", "RMSEA", "NFI", "NNFI", "CFI", "RNI", "IFI", "SRMR", "AIC", "AICc", "BIC", "CAIC"))[7]$RMSEA[1])
RMSEAlow.poly<-append(RMSEAlow.poly, summary(sem.CFA, fit.indices=c("GFI", "AGFI", "RMSEA", "NFI", "NNFI", "CFI", "RNI", "IFI", "SRMR", "AIC", "AICc", "BIC", "CAIC"))[7]$RMSEA[2])
RMSEAhi.poly<-append(RMSEAhi.poly, summary(sem.CFA, fit.indices=c("GFI", "AGFI", "RMSEA", "NFI", "NNFI", "CFI", "RNI", "IFI", "SRMR", "AIC", "AICc", "BIC", "CAIC"))[7]$RMSEA[3])
chi2.poly<-append(chi2.poly, summary(sem.CFA, fit.indices=c("GFI", "AGFI", "RMSEA", "NFI", "NNFI", "CFI", "RNI", "IFI", "SRMR", "AIC", "AICc", "BIC", "CAIC"))[1]$chisq[1])
df.poly<-append(df.poly, summary(sem.CFA, fit.indices=c("GFI", "AGFI", "RMSEA", "NFI", "NNFI", "CFI", "RNI", "IFI", "SRMR", "AIC", "AICc", "BIC", "CAIC"))[2]$df[1])
GFI.poly<-append(GFI.poly, summary(sem.CFA, fit.indices=c("GFI", "AGFI", "RMSEA", "NFI", "NNFI", "CFI", "RNI", "IFI", "SRMR", "AIC", "AICc", "BIC", "CAIC"))[5]$GFI[1])
AGFI.poly<-append(AGFI.poly, summary(sem.CFA, fit.indices=c("GFI", "AGFI", "RMSEA", "NFI", "NNFI", "CFI", "RNI", "IFI", "SRMR", "AIC", "AICc", "BIC", "CAIC"))[6]$AGFI[1])


#EFA

EFA.1<-fa(Factor.matrix, 1)
RMSEA.EFA.1<-append(RMSEA.EFA.1, as.numeric(EFA.1$RMSEA[1]))
RMSEAlow.EFA.1<-append(RMSEAlow.EFA.1, as.numeric(EFA.1$RMSEA[2]))
RMSEAhi.EFA.1<-append(RMSEAhi.EFA.1, as.numeric(EFA.1$RMSEA[3]))
Chi2.EFA.1<-append(Chi2.EFA.1, as.numeric(EFA.1$STATISTIC))
dof.EFA.1<-append(dof.EFA.1, EFA.1$dof)
loading1.EFA.1<-append(loading1.EFA.1, EFA.1$loadings[1])
loading2.EFA.1<-append(loading2.EFA.1, EFA.1$loadings[2])
loading3.EFA.1<-append(loading3.EFA.1, EFA.1$loadings[3])
loading4.EFA.1<-append(loading4.EFA.1, EFA.1$loadings[4])
loading5.EFA.1<-append(loading5.EFA.1, EFA.1$loadings[5])
loading6.EFA.1<-append(loading6.EFA.1, EFA.1$loadings[6])
loading7.EFA.1<-append(loading7.EFA.1, EFA.1$loadings[7])
loading8.EFA.1<-append(loading8.EFA.1, EFA.1$loadings[8])
loading9.EFA.1<-append(loading9.EFA.1, EFA.1$loadings[9])
loading10.EFA.1<-append(loading10.EFA.1, EFA.1$loadings[10])


EFA.2<-fa(Factor.matrix, 2, rotate="varimax")
RMSEA.EFA.2<-append(RMSEA.EFA.2, as.numeric(EFA.2$RMSEA[1]))
RMSEAlow.EFA.2<-append(RMSEAlow.EFA.2, as.numeric(EFA.2$RMSEA[2]))
RMSEAhi.EFA.2<-append(RMSEAhi.EFA.2, as.numeric(EFA.2$RMSEA[3]))
Chi2.EFA.2<-append(Chi2.EFA.2, as.numeric(EFA.2$STATISTIC))
dof.EFA.2<-append(dof.EFA.2, EFA.2$dof)
loading1.EFA.2<-append(loading1.EFA.2, EFA.2$loadings[1])
loading2.EFA.2<-append(loading2.EFA.2, EFA.2$loadings[2])
loading3.EFA.2<-append(loading3.EFA.2, EFA.2$loadings[3])
loading4.EFA.2<-append(loading4.EFA.2, EFA.2$loadings[4])
loading5.EFA.2<-append(loading5.EFA.2, EFA.2$loadings[5])
loading6.EFA.2<-append(loading6.EFA.2, EFA.2$loadings[6])
loading7.EFA.2<-append(loading7.EFA.2, EFA.2$loadings[7])
loading8.EFA.2<-append(loading8.EFA.2, EFA.2$loadings[8])
loading9.EFA.2<-append(loading9.EFA.2, EFA.2$loadings[9])
loading10.EFA.2<-append(loading10.EFA.2, EFA.2$loadings[10])

loading1.2.EFA.2<-append(loading1.2.EFA.2, EFA.2$loadings[11])
loading2.2.EFA.2<-append(loading2.2.EFA.2, EFA.2$loadings[12])
loading3.2.EFA.2<-append(loading3.2.EFA.2, EFA.2$loadings[13])
loading4.2.EFA.2<-append(loading4.2.EFA.2, EFA.2$loadings[14])
loading5.2.EFA.2<-append(loading5.2.EFA.2, EFA.2$loadings[15])
loading6.2.EFA.2<-append(loading6.2.EFA.2, EFA.2$loadings[16])
loading7.2.EFA.2<-append(loading7.2.EFA.2, EFA.2$loadings[17])
loading8.2.EFA.2<-append(loading8.2.EFA.2, EFA.2$loadings[18])
loading9.2.EFA.2<-append(loading9.2.EFA.2, EFA.2$loadings[19])
loading10.2.EFA.2<-append(loading10.2.EFA.2, EFA.2$loadings[20])


#EFA.poly

EFA.1.poly<-fa(CFA.poly.data, 1, n.obs=2000)
RMSEA.EFA.1.poly<-append(RMSEA.EFA.1.poly, as.numeric(EFA.1.poly$RMSEA[1]))
RMSEAlow.EFA.1.poly<-append(RMSEAlow.EFA.1.poly, as.numeric(EFA.1.poly$RMSEA[2]))
RMSEAhi.EFA.1.poly<-append(RMSEAhi.EFA.1.poly, as.numeric(EFA.1.poly$RMSEA[3]))
Chi2.EFA.1.poly<-append(Chi2.EFA.1.poly, as.numeric(EFA.1.poly$STATISTIC))
dof.EFA.1.poly<-append(dof.EFA.1.poly, EFA.1.poly$dof)
loading1.EFA.1.poly<-append(loading1.EFA.1.poly, EFA.1.poly$loadings[1])
loading2.EFA.1.poly<-append(loading2.EFA.1.poly, EFA.1.poly$loadings[2])
loading3.EFA.1.poly<-append(loading3.EFA.1.poly, EFA.1.poly$loadings[3])
loading4.EFA.1.poly<-append(loading4.EFA.1.poly, EFA.1.poly$loadings[4])
loading5.EFA.1.poly<-append(loading5.EFA.1.poly, EFA.1.poly$loadings[5])
loading6.EFA.1.poly<-append(loading6.EFA.1.poly, EFA.1.poly$loadings[6])
loading7.EFA.1.poly<-append(loading7.EFA.1.poly, EFA.1.poly$loadings[7])
loading8.EFA.1.poly<-append(loading8.EFA.1.poly, EFA.1.poly$loadings[8])
loading9.EFA.1.poly<-append(loading9.EFA.1.poly, EFA.1.poly$loadings[9])
loading10.EFA.1.poly<-append(loading10.EFA.1.poly, EFA.1.poly$loadings[10])

EFA.2.poly<-fa(CFA.poly.data, 2, n.obs=2000, rotate="varimax")
RMSEA.EFA.2.poly<-append(RMSEA.EFA.2.poly, as.numeric(EFA.2.poly$RMSEA[1]))
RMSEAlow.EFA.2.poly<-append(RMSEAlow.EFA.2.poly, as.numeric(EFA.2.poly$RMSEA[2]))
RMSEAhi.EFA.2.poly<-append(RMSEAhi.EFA.2.poly, as.numeric(EFA.2.poly$RMSEA[3]))
Chi2.EFA.2.poly<-append(Chi2.EFA.2.poly, as.numeric(EFA.2.poly$STATISTIC))
dof.EFA.2.poly<-append(dof.EFA.2.poly, EFA.2.poly$dof)
loading1.EFA.2.poly<-append(loading1.EFA.2.poly, EFA.2.poly$loadings[1])
loading2.EFA.2.poly<-append(loading2.EFA.2.poly, EFA.2.poly$loadings[2])
loading3.EFA.2.poly<-append(loading3.EFA.2.poly, EFA.2.poly$loadings[3])
loading4.EFA.2.poly<-append(loading4.EFA.2.poly, EFA.2.poly$loadings[4])
loading5.EFA.2.poly<-append(loading5.EFA.2.poly, EFA.2.poly$loadings[5])
loading6.EFA.2.poly<-append(loading6.EFA.2.poly, EFA.2.poly$loadings[6])
loading7.EFA.2.poly<-append(loading7.EFA.2.poly, EFA.2.poly$loadings[7])
loading8.EFA.2.poly<-append(loading8.EFA.2.poly, EFA.2.poly$loadings[8])
loading9.EFA.2.poly<-append(loading9.EFA.2.poly, EFA.2.poly$loadings[9])
loading10.EFA.2.poly<-append(loading10.EFA.2.poly, EFA.2.poly$loadings[10])


loading1.2.EFA.2.poly<-append(loading1.2.EFA.2.poly, EFA.2.poly$loadings[11])
loading2.2.EFA.2.poly<-append(loading2.2.EFA.2.poly, EFA.2.poly$loadings[12])
loading3.2.EFA.2.poly<-append(loading3.2.EFA.2.poly, EFA.2.poly$loadings[13])
loading4.2.EFA.2.poly<-append(loading4.2.EFA.2.poly, EFA.2.poly$loadings[14])
loading5.2.EFA.2.poly<-append(loading5.2.EFA.2.poly, EFA.2.poly$loadings[15])
loading6.2.EFA.2.poly<-append(loading6.2.EFA.2.poly, EFA.2.poly$loadings[16])
loading7.2.EFA.2.poly<-append(loading7.2.EFA.2.poly, EFA.2.poly$loadings[17])
loading8.2.EFA.2.poly<-append(loading8.2.EFA.2.poly, EFA.2.poly$loadings[18])
loading9.2.EFA.2.poly<-append(loading9.2.EFA.2.poly, EFA.2.poly$loadings[19])
loading10.2.EFA.2.poly<-append(loading10.2.EFA.2.poly, EFA.2.poly$loadings[20])


#Item stats

imedian.mean<-append(imedian.mean, as.vector(summary(as.vector(interp.median(analysis.deviated))))[4])
iqrange<-append(iqrange, IQR(as.vector(interp.median(analysis.deviated))))
range.imedians<-append(range.imedians, range(as.vector(interp.median(analysis.deviated)))[2]-range(as.vector(interp.median(analysis.deviated)))[1])


sk<-skew(analysis.deviated)
npos<-append(npos, length(which(sk>0)))
nneg<-append(nneg, length(which(sk<0)))
nbig<-append(nbig, length(which(sk>1)))
nbigminus<-append(nbigminus, length(which(sk< -1)))
sk.item1<-append(sk.item1, sk[1])
sk.item2<-append(sk.item2, sk[2])
sk.item3<-append(sk.item3, sk[3])
sk.item4<-append(sk.item4, sk[4])
sk.item5<-append(sk.item5, sk[5])
sk.item6<-append(sk.item6, sk[6])
sk.item7<-append(sk.item7, sk[7])
sk.item8<-append(sk.item8, sk[8])
sk.item9<-append(sk.item9, sk[9])
sk.item10<-append(sk.item10, sk[10])


#Mokken scale

Nnonscale<-append(Nnonscale, length(which(aisp(analysis.deviated)!=1)))
Hcoef<-coefH(analysis.deviated)
scaleH<-append(scaleH, as.numeric(Hcoef$H[1]))
mono.check<-check.monotonicity(analysis.deviated)
mono1<-append(mono1, summary(mono.check)[91])
mono2<-append(mono2, summary(mono.check)[92])
mono3<-append(mono3, summary(mono.check)[93])
mono4<-append(mono4, summary(mono.check)[94])
mono5<-append(mono5, summary(mono.check)[95])
mono6<-append(mono6, summary(mono.check)[96])
mono7<-append(mono7, summary(mono.check)[97])
mono8<-append(mono8, summary(mono.check)[98])
mono9<-append(mono9, summary(mono.check)[99])
mono10<-append(mono10, summary(mono.check)[100])


MS.reliability<-append(MS.reliability, as.numeric(check.reliability(analysis.deviated)[1]))
alpha<-append(alpha, as.numeric(check.reliability(analysis.deviated)[2]))


############################
### ANALYSIS FOR 8 ITEMS
###
############################

#items
sets.deviated<-data.frame(item1.deviated, item2.deviated, item3.deviated, item4.deviated, item5.deviated, item6.deviated, item7.deviated, item8.deviated, item9.deviated, item10.deviated, item11.deviated, item12.deviated, item13.deviated, item14.deviated, item15.deviated, item16.deviated, item17.deviated, item18.deviated, item19.deviated, item20.deviated, item21.deviated, item22.deviated, item23.deviated, item24.deviated, item25.deviated, item26.deviated, item27.deviated)

analysis.deviated<-sample(sets.deviated, 8, replace=FALSE)
nitems<-append(nitems, length(analysis.deviated))


ev<-eigen(cor(analysis.deviated))
EV1<-append(EV1, ev$values[1])
EV2<-append(EV2, ev$values[2])
EV3<-append(EV3, ev$values[3])
EV4<-append(EV4, ev$values[4])
EV5<-append(EV5, ev$values[5])
EV6<-append(EV6, ev$values[6])
EV7<-append(EV7, ev$values[7])
EV8<-append(EV8, ev$values[8])
EV9<-append(EV9, NA)
EV10<-append(EV10, NA)

nS<-nScree(x=ev$values, aparallel=pa.results.8$eigen$qevpea)
n.optimal<-append(n.optimal, nS$Components[1][,1])
n.acceleration<-append(n.acceleration, nS$Components[2][,1])
n.parallel<-append(n.parallel, nS$Components[3][,1])
n.K1<-append(n.K1, length(which(ev$values>1)))

poly.output<-polychoric(analysis.deviated, polycor=TRUE)
ev1<-eigen(poly.output$rho)
nS.poly<-nScree(x=ev1$values, aparallel=pa.results.8$eigen$qevpea)
n.optimal.poly<-append(n.optimal.poly, nS.poly$Components[1][,1])
n.acceleration.poly<-append(n.acceleration.poly, nS.poly$Components[2][,1])
n.parallel.poly<-append(n.parallel.poly, nS.poly$Components[3][,1])
n.K1.poly<-append(n.K1.poly, length(which(ev1$values>1)))

FAev<-eigen(corFA(cor(analysis.deviated)))
nS.FA<-nScree(x=FAev$values, aparallel=pa.results.fa.8$eigen$qevpea, model="factors", criteria=0)
n.optimal.FA<-append(n.optimal.FA, nS.FA$Components[1][,1])
n.acceleration.FA<-append(n.acceleration.FA, nS.FA$Components[2][,1])
n.parallel.FA<-append(n.parallel.FA, nS.FA$Components[3][,1])
n.K1.FA<-append(n.K1.FA, nS.FA$Components[4][,1])


#CFA
#Names vectors for CFA


Fm1 <- analysis.deviated[,1]
Fm2 <- analysis.deviated[,2]
Fm3 <- analysis.deviated[,3]
Fm4 <- analysis.deviated[,4]
Fm5 <- analysis.deviated[,5]
Fm6 <- analysis.deviated[,6]
Fm7 <- analysis.deviated[,7]
Fm8 <- analysis.deviated[,8]
Factor.matrix<-data.frame(Fm1, Fm2, Fm3, Fm4, Fm5, Fm6, Fm7, Fm8)
CFA.cov.data<-cov(Factor.matrix)

model.CFA<-specifyModel()
F -> Fm1, lam1, NA
F -> Fm2, lam2, NA
F -> Fm3, lam3, NA
F -> Fm4, lam4, NA
F -> Fm5, lam5, NA
F -> Fm6, lam6, NA
F -> Fm7, lam7, NA
F -> Fm8, lam8, NA
F <-> F, NA, 1
Fm1 <-> Fm1, the1, NA
Fm2 <-> Fm2, the2, NA
Fm3 <-> Fm3, the3, NA
Fm4 <-> Fm4, the4, NA
Fm5 <-> Fm5, the5, NA
Fm6 <-> Fm6, the6, NA
Fm7 <-> Fm7, the7, NA
Fm8 <-> Fm8, the8, NA

sem.CFA<-sem(model.CFA, CFA.cov.data, nrow(analysis.deviated))


RMSEA<-append(RMSEA, summary(sem.CFA, fit.indices=c("GFI", "AGFI", "RMSEA", "NFI", "NNFI", "CFI", "RNI", "IFI", "SRMR", "AIC", "AICc", "BIC", "CAIC"))[7]$RMSEA[1])
RMSEAlow<-append(RMSEAlow, summary(sem.CFA, fit.indices=c("GFI", "AGFI", "RMSEA", "NFI", "NNFI", "CFI", "RNI", "IFI", "SRMR", "AIC", "AICc", "BIC", "CAIC"))[7]$RMSEA[2])
RMSEAhi<-append(RMSEAhi, summary(sem.CFA, fit.indices=c("GFI", "AGFI", "RMSEA", "NFI", "NNFI", "CFI", "RNI", "IFI", "SRMR", "AIC", "AICc", "BIC", "CAIC"))[7]$RMSEA[3])
chi2<-append(chi2, summary(sem.CFA, fit.indices=c("GFI", "AGFI", "RMSEA", "NFI", "NNFI", "CFI", "RNI", "IFI", "SRMR", "AIC", "AICc", "BIC", "CAIC"))[1]$chisq[1])
df<-append(df, summary(sem.CFA, fit.indices=c("GFI", "AGFI", "RMSEA", "NFI", "NNFI", "CFI", "RNI", "IFI", "SRMR", "AIC", "AICc", "BIC", "CAIC"))[2]$df[1])
GFI<-append(GFI, summary(sem.CFA, fit.indices=c("GFI", "AGFI", "RMSEA", "NFI", "NNFI", "CFI", "RNI", "IFI", "SRMR", "AIC", "AICc", "BIC", "CAIC"))[5]$GFI[1])
AGFI<-append(AGFI, summary(sem.CFA, fit.indices=c("GFI", "AGFI", "RMSEA", "NFI", "NNFI", "CFI", "RNI", "IFI", "SRMR", "AIC", "AICc", "BIC", "CAIC"))[6]$AGFI[1])

ifelse(length(RMSEA)!=length(nitems), RMSEA<-append(RMSEA, NA), 99)
ifelse(length(RMSEAlow)!=length(nitems), RMSEAlow<-append(RMSEAlow, NA), 99)
ifelse(length(RMSEAhi)!=length(nitems), RMSEAhi<-append(RMSEAhi, NA), 99)
ifelse(length(chi2)!=length(nitems), chi2<-append(chi2, NA), 99)
ifelse(length(df)!=length(nitems), df<-append(df, NA), 99)
ifelse(length(GFI)!=length(nitems), GFI<-append(GFI, NA), 99)
ifelse(length(AGFI)!=length(nitems), AGFI<-append(AGFI, NA), 99)

CFA.poly.data<-polychoric(Factor.matrix, polycor=TRUE)$rho


model.CFA<-specifyModel()
F -> Fm1, lam1, NA
F -> Fm2, lam2, NA
F -> Fm3, lam3, NA
F -> Fm4, lam4, NA
F -> Fm5, lam5, NA
F -> Fm6, lam6, NA
F -> Fm7, lam7, NA
F -> Fm8, lam8, NA
F <-> F, NA, 1
Fm1 <-> Fm1, the1, NA
Fm2 <-> Fm2, the2, NA
Fm3 <-> Fm3, the3, NA
Fm4 <-> Fm4, the4, NA
Fm5 <-> Fm5, the5, NA
Fm6 <-> Fm6, the6, NA
Fm7 <-> Fm7, the7, NA
Fm8 <-> Fm8, the8, NA

sem.CFA<-sem(model.CFA, CFA.poly.data, nrow(analysis.deviated))


RMSEA.poly<-append(RMSEA.poly, summary(sem.CFA, fit.indices=c("GFI", "AGFI", "RMSEA", "NFI", "NNFI", "CFI", "RNI", "IFI", "SRMR", "AIC", "AICc", "BIC", "CAIC"))[7]$RMSEA[1])
RMSEAlow.poly<-append(RMSEAlow.poly, summary(sem.CFA, fit.indices=c("GFI", "AGFI", "RMSEA", "NFI", "NNFI", "CFI", "RNI", "IFI", "SRMR", "AIC", "AICc", "BIC", "CAIC"))[7]$RMSEA[2])
RMSEAhi.poly<-append(RMSEAhi.poly, summary(sem.CFA, fit.indices=c("GFI", "AGFI", "RMSEA", "NFI", "NNFI", "CFI", "RNI", "IFI", "SRMR", "AIC", "AICc", "BIC", "CAIC"))[7]$RMSEA[3])
chi2.poly<-append(chi2.poly, summary(sem.CFA, fit.indices=c("GFI", "AGFI", "RMSEA", "NFI", "NNFI", "CFI", "RNI", "IFI", "SRMR", "AIC", "AICc", "BIC", "CAIC"))[1]$chisq[1])
df.poly<-append(df.poly, summary(sem.CFA, fit.indices=c("GFI", "AGFI", "RMSEA", "NFI", "NNFI", "CFI", "RNI", "IFI", "SRMR", "AIC", "AICc", "BIC", "CAIC"))[2]$df[1])
GFI.poly<-append(GFI.poly, summary(sem.CFA, fit.indices=c("GFI", "AGFI", "RMSEA", "NFI", "NNFI", "CFI", "RNI", "IFI", "SRMR", "AIC", "AICc", "BIC", "CAIC"))[5]$GFI[1])
AGFI.poly<-append(AGFI.poly, summary(sem.CFA, fit.indices=c("GFI", "AGFI", "RMSEA", "NFI", "NNFI", "CFI", "RNI", "IFI", "SRMR", "AIC", "AICc", "BIC", "CAIC"))[6]$AGFI[1])


ifelse(length(RMSEA.poly)!=length(nitems), RMSEA.poly<-append(RMSEA.poly, NA), 99)
ifelse(length(RMSEAlow.poly)!=length(nitems), RMSEAlow.poly<-append(RMSEAlow.poly, NA), 99)
ifelse(length(RMSEAhi.poly)!=length(nitems), RMSEAhi.poly<-append(RMSEAhi.poly, NA), 99)
ifelse(length(chi2.poly)!=length(nitems), chi2.poly<-append(chi2.poly, NA), 99)
ifelse(length(df.poly)!=length(nitems), df.poly<-append(df.poly, NA), 99)
ifelse(length(GFI.poly)!=length(nitems), GFI.poly<-append(GFI.poly, NA), 99)
ifelse(length(AGFI.poly)!=length(nitems), AGFI.poly<-append(AGFI.poly, NA), 99)


#EFA

EFA.1<-fa(Factor.matrix, 1)
RMSEA.EFA.1<-append(RMSEA.EFA.1, as.numeric(EFA.1$RMSEA[1]))
RMSEAlow.EFA.1<-append(RMSEAlow.EFA.1, as.numeric(EFA.1$RMSEA[2]))
RMSEAhi.EFA.1<-append(RMSEAhi.EFA.1, as.numeric(EFA.1$RMSEA[3]))
Chi2.EFA.1<-append(Chi2.EFA.1, as.numeric(EFA.1$STATISTIC))
dof.EFA.1<-append(dof.EFA.1, EFA.1$dof)
loading1.EFA.1<-append(loading1.EFA.1, EFA.1$loadings[1])
loading2.EFA.1<-append(loading2.EFA.1, EFA.1$loadings[2])
loading3.EFA.1<-append(loading3.EFA.1, EFA.1$loadings[3])
loading4.EFA.1<-append(loading4.EFA.1, EFA.1$loadings[4])
loading5.EFA.1<-append(loading5.EFA.1, EFA.1$loadings[5])
loading6.EFA.1<-append(loading6.EFA.1, EFA.1$loadings[6])
loading7.EFA.1<-append(loading7.EFA.1, EFA.1$loadings[7])
loading8.EFA.1<-append(loading8.EFA.1, EFA.1$loadings[8])
loading9.EFA.1<-append(loading9.EFA.1, NA)
loading10.EFA.1<-append(loading10.EFA.1, NA)


EFA.2<-fa(Factor.matrix, 2, rotate="varimax")
RMSEA.EFA.2<-append(RMSEA.EFA.2, as.numeric(EFA.2$RMSEA[1]))
RMSEAlow.EFA.2<-append(RMSEAlow.EFA.2, as.numeric(EFA.2$RMSEA[2]))
RMSEAhi.EFA.2<-append(RMSEAhi.EFA.2, as.numeric(EFA.2$RMSEA[3]))
Chi2.EFA.2<-append(Chi2.EFA.2, as.numeric(EFA.2$STATISTIC))
dof.EFA.2<-append(dof.EFA.2, EFA.2$dof)
loading1.EFA.2<-append(loading1.EFA.2, EFA.2$loadings[1])
loading2.EFA.2<-append(loading2.EFA.2, EFA.2$loadings[2])
loading3.EFA.2<-append(loading3.EFA.2, EFA.2$loadings[3])
loading4.EFA.2<-append(loading4.EFA.2, EFA.2$loadings[4])
loading5.EFA.2<-append(loading5.EFA.2, EFA.2$loadings[5])
loading6.EFA.2<-append(loading6.EFA.2, EFA.2$loadings[6])
loading7.EFA.2<-append(loading7.EFA.2, EFA.2$loadings[7])
loading8.EFA.2<-append(loading8.EFA.2, EFA.2$loadings[8])
loading9.EFA.2<-append(loading9.EFA.2, NA)
loading10.EFA.2<-append(loading10.EFA.2, NA)

loading1.2.EFA.2<-append(loading1.2.EFA.2, EFA.2$loadings[9])
loading2.2.EFA.2<-append(loading2.2.EFA.2, EFA.2$loadings[10])
loading3.2.EFA.2<-append(loading3.2.EFA.2, EFA.2$loadings[11])
loading4.2.EFA.2<-append(loading4.2.EFA.2, EFA.2$loadings[12])
loading5.2.EFA.2<-append(loading5.2.EFA.2, EFA.2$loadings[13])
loading6.2.EFA.2<-append(loading6.2.EFA.2, EFA.2$loadings[14])
loading7.2.EFA.2<-append(loading7.2.EFA.2, EFA.2$loadings[15])
loading8.2.EFA.2<-append(loading8.2.EFA.2, EFA.2$loadings[16])
loading9.2.EFA.2<-append(loading9.2.EFA.2, NA)
loading10.2.EFA.2<-append(loading10.2.EFA.2, NA)


#EFA.poly

EFA.1.poly<-fa(CFA.poly.data, 1, n.obs=2000)
RMSEA.EFA.1.poly<-append(RMSEA.EFA.1.poly, as.numeric(EFA.1.poly$RMSEA[1]))
RMSEAlow.EFA.1.poly<-append(RMSEAlow.EFA.1.poly, as.numeric(EFA.1.poly$RMSEA[2]))
RMSEAhi.EFA.1.poly<-append(RMSEAhi.EFA.1.poly, as.numeric(EFA.1.poly$RMSEA[3]))
Chi2.EFA.1.poly<-append(Chi2.EFA.1.poly, as.numeric(EFA.1.poly$STATISTIC))
dof.EFA.1.poly<-append(dof.EFA.1.poly, EFA.1.poly$dof)
loading1.EFA.1.poly<-append(loading1.EFA.1.poly, EFA.1.poly$loadings[1])
loading2.EFA.1.poly<-append(loading2.EFA.1.poly, EFA.1.poly$loadings[2])
loading3.EFA.1.poly<-append(loading3.EFA.1.poly, EFA.1.poly$loadings[3])
loading4.EFA.1.poly<-append(loading4.EFA.1.poly, EFA.1.poly$loadings[4])
loading5.EFA.1.poly<-append(loading5.EFA.1.poly, EFA.1.poly$loadings[5])
loading6.EFA.1.poly<-append(loading6.EFA.1.poly, EFA.1.poly$loadings[6])
loading7.EFA.1.poly<-append(loading7.EFA.1.poly, EFA.1.poly$loadings[7])
loading8.EFA.1.poly<-append(loading8.EFA.1.poly, EFA.1.poly$loadings[8])
loading9.EFA.1.poly<-append(loading9.EFA.1.poly, NA)
loading10.EFA.1.poly<-append(loading10.EFA.1.poly, NA)

EFA.2.poly<-fa(CFA.poly.data, 2, n.obs=2000, rotate="varimax")
RMSEA.EFA.2.poly<-append(RMSEA.EFA.2.poly, as.numeric(EFA.2.poly$RMSEA[1]))
RMSEAlow.EFA.2.poly<-append(RMSEAlow.EFA.2.poly, as.numeric(EFA.2.poly$RMSEA[2]))
RMSEAhi.EFA.2.poly<-append(RMSEAhi.EFA.2.poly, as.numeric(EFA.2.poly$RMSEA[3]))
Chi2.EFA.2.poly<-append(Chi2.EFA.2.poly, as.numeric(EFA.2.poly$STATISTIC))
dof.EFA.2.poly<-append(dof.EFA.2.poly, EFA.2.poly$dof)
loading1.EFA.2.poly<-append(loading1.EFA.2.poly, EFA.2.poly$loadings[1])
loading2.EFA.2.poly<-append(loading2.EFA.2.poly, EFA.2.poly$loadings[2])
loading3.EFA.2.poly<-append(loading3.EFA.2.poly, EFA.2.poly$loadings[3])
loading4.EFA.2.poly<-append(loading4.EFA.2.poly, EFA.2.poly$loadings[4])
loading5.EFA.2.poly<-append(loading5.EFA.2.poly, EFA.2.poly$loadings[5])
loading6.EFA.2.poly<-append(loading6.EFA.2.poly, EFA.2.poly$loadings[6])
loading7.EFA.2.poly<-append(loading7.EFA.2.poly, EFA.2.poly$loadings[7])
loading8.EFA.2.poly<-append(loading8.EFA.2.poly, EFA.2.poly$loadings[8])
loading9.EFA.2.poly<-append(loading9.EFA.2.poly, NA)
loading10.EFA.2.poly<-append(loading10.EFA.2.poly, NA)


loading1.2.EFA.2.poly<-append(loading1.2.EFA.2.poly, EFA.2.poly$loadings[9])
loading2.2.EFA.2.poly<-append(loading2.2.EFA.2.poly, EFA.2.poly$loadings[10])
loading3.2.EFA.2.poly<-append(loading3.2.EFA.2.poly, EFA.2.poly$loadings[11])
loading4.2.EFA.2.poly<-append(loading4.2.EFA.2.poly, EFA.2.poly$loadings[12])
loading5.2.EFA.2.poly<-append(loading5.2.EFA.2.poly, EFA.2.poly$loadings[13])
loading6.2.EFA.2.poly<-append(loading6.2.EFA.2.poly, EFA.2.poly$loadings[14])
loading7.2.EFA.2.poly<-append(loading7.2.EFA.2.poly, EFA.2.poly$loadings[15])
loading8.2.EFA.2.poly<-append(loading8.2.EFA.2.poly, EFA.2.poly$loadings[16])
loading9.2.EFA.2.poly<-append(loading9.2.EFA.2.poly, NA)
loading10.2.EFA.2.poly<-append(loading10.2.EFA.2.poly, NA)


#Item stats

imedian.mean<-append(imedian.mean, as.vector(summary(as.vector(interp.median(analysis.deviated))))[4])
iqrange<-append(iqrange, IQR(as.vector(interp.median(analysis.deviated))))
range.imedians<-append(range.imedians, range(as.vector(interp.median(analysis.deviated)))[2]-range(as.vector(interp.median(analysis.deviated)))[1])

sk<-skew(analysis.deviated)
npos<-append(npos, length(which(sk>0)))
nneg<-append(nneg, length(which(sk<0)))
nbig<-append(nbig, length(which(sk>1)))
nbigminus<-append(nbigminus, length(which(sk< -1)))
sk.item1<-append(sk.item1, sk[1])
sk.item2<-append(sk.item2, sk[2])
sk.item3<-append(sk.item3, sk[3])
sk.item4<-append(sk.item4, sk[4])
sk.item5<-append(sk.item5, sk[5])
sk.item6<-append(sk.item6, sk[6])
sk.item7<-append(sk.item7, sk[7])
sk.item8<-append(sk.item8, sk[8])
sk.item9<-append(sk.item9, NA)
sk.item10<-append(sk.item10, NA)


#Mokken scale

Nnonscale<-append(Nnonscale, length(which(aisp(analysis.deviated)!=1)))
Hcoef<-coefH(analysis.deviated)
scaleH<-append(scaleH, as.numeric(Hcoef$H[1]))
mono.check<-check.monotonicity(analysis.deviated)
mono1<-append(mono1, summary(mono.check)[73])
mono2<-append(mono2, summary(mono.check)[74])
mono3<-append(mono3, summary(mono.check)[75])
mono4<-append(mono4, summary(mono.check)[76])
mono5<-append(mono5, summary(mono.check)[77])
mono6<-append(mono6, summary(mono.check)[78])
mono7<-append(mono7, summary(mono.check)[79])
mono8<-append(mono8, summary(mono.check)[80])
mono9<-append(mono9, NA)
mono10<-append(mono10, NA)

MS.reliability<-append(MS.reliability, as.numeric(check.reliability(analysis.deviated)[1]))
alpha<-append(alpha, as.numeric(check.reliability(analysis.deviated)[2]))


############################
### ANALYSIS FOR 5 ITEMS
###
############################


#items
sets.deviated<-data.frame(item1.deviated, item2.deviated, item3.deviated, item4.deviated, item5.deviated, item6.deviated, item7.deviated, item8.deviated, item9.deviated, item10.deviated, item11.deviated, item12.deviated, item13.deviated, item14.deviated, item15.deviated, item16.deviated, item17.deviated, item18.deviated, item19.deviated, item20.deviated, item21.deviated, item22.deviated, item23.deviated, item24.deviated, item25.deviated, item26.deviated, item27.deviated)

analysis.deviated<-sample(sets.deviated, 5, replace=FALSE)
nitems<-append(nitems, length(analysis.deviated))

ev<-eigen(cor(analysis.deviated))
EV1<-append(EV1, ev$values[1])
EV2<-append(EV2, ev$values[2])
EV3<-append(EV3, ev$values[3])
EV4<-append(EV4, ev$values[4])
EV5<-append(EV5, ev$values[5])
EV6<-append(EV6, NA)
EV7<-append(EV7, NA)
EV8<-append(EV8, NA)
EV9<-append(EV9, NA)
EV10<-append(EV10, NA)

nS<-nScree(x=ev$values, aparallel=pa.results.5$eigen$qevpea)
n.optimal<-append(n.optimal, nS$Components[1][,1])
n.acceleration<-append(n.acceleration, nS$Components[2][,1])
n.parallel<-append(n.parallel, nS$Components[3][,1])
n.K1<-append(n.K1, length(which(ev$values>1)))

poly.output<-polychoric(analysis.deviated, polycor=TRUE)
ev1<-eigen(poly.output$rho)
nS.poly<-nScree(x=ev1$values, aparallel=pa.results.5$eigen$qevpea)
n.optimal.poly<-append(n.optimal.poly, nS.poly$Components[1][,1])
n.acceleration.poly<-append(n.acceleration.poly, nS.poly$Components[2][,1])
n.parallel.poly<-append(n.parallel.poly, nS.poly$Components[3][,1])
n.K1.poly<-append(n.K1.poly, length(which(ev1$values>1)))

FAev<-eigen(corFA(cor(analysis.deviated)))
nS.FA<-nScree(x=FAev$values, aparallel=pa.results.fa.5$eigen$qevpea, model="factors", criteria=0)
n.optimal.FA<-append(n.optimal.FA, nS.FA$Components[1][,1])
n.acceleration.FA<-append(n.acceleration.FA, nS.FA$Components[2][,1])
n.parallel.FA<-append(n.parallel.FA, nS.FA$Components[3][,1])
n.K1.FA<-append(n.K1.FA, nS.FA$Components[4][,1])


#CFA
#Names vectors for CFA
#5 vars

Fm1 <- analysis.deviated[,1]
Fm2 <- analysis.deviated[,2]
Fm3 <- analysis.deviated[,3]
Fm4 <- analysis.deviated[,4]
Fm5 <- analysis.deviated[,5]

Factor.matrix<-data.frame(Fm1, Fm2, Fm3, Fm4, Fm5)
CFA.cov.data<-cov(Factor.matrix)

model.CFA<-specifyModel()
F -> Fm1, lam1, NA
F -> Fm2, lam2, NA
F -> Fm3, lam3, NA
F -> Fm4, lam4, NA
F -> Fm5, lam5, NA
F <-> F, NA, 1
Fm1 <-> Fm1, the1, NA
Fm2 <-> Fm2, the2, NA
Fm3 <-> Fm3, the3, NA
Fm4 <-> Fm4, the4, NA
Fm5 <-> Fm5, the5, NA

sem.CFA<-sem(model.CFA, CFA.cov.data, nrow(analysis.deviated))

RMSEA<-append(RMSEA, summary(sem.CFA, fit.indices=c("GFI", "AGFI", "RMSEA", "NFI", "NNFI", "CFI", "RNI", "IFI", "SRMR", "AIC", "AICc", "BIC", "CAIC"))[7]$RMSEA[1])
RMSEAlow<-append(RMSEAlow, summary(sem.CFA, fit.indices=c("GFI", "AGFI", "RMSEA", "NFI", "NNFI", "CFI", "RNI", "IFI", "SRMR", "AIC", "AICc", "BIC", "CAIC"))[7]$RMSEA[2])
RMSEAhi<-append(RMSEAhi, summary(sem.CFA, fit.indices=c("GFI", "AGFI", "RMSEA", "NFI", "NNFI", "CFI", "RNI", "IFI", "SRMR", "AIC", "AICc", "BIC", "CAIC"))[7]$RMSEA[3])
chi2<-append(chi2, summary(sem.CFA, fit.indices=c("GFI", "AGFI", "RMSEA", "NFI", "NNFI", "CFI", "RNI", "IFI", "SRMR", "AIC", "AICc", "BIC", "CAIC"))[1]$chisq[1])
df<-append(df, summary(sem.CFA, fit.indices=c("GFI", "AGFI", "RMSEA", "NFI", "NNFI", "CFI", "RNI", "IFI", "SRMR", "AIC", "AICc", "BIC", "CAIC"))[2]$df[1])
GFI<-append(GFI, summary(sem.CFA, fit.indices=c("GFI", "AGFI", "RMSEA", "NFI", "NNFI", "CFI", "RNI", "IFI", "SRMR", "AIC", "AICc", "BIC", "CAIC"))[5]$GFI[1])
AGFI<-append(AGFI, summary(sem.CFA, fit.indices=c("GFI", "AGFI", "RMSEA", "NFI", "NNFI", "CFI", "RNI", "IFI", "SRMR", "AIC", "AICc", "BIC", "CAIC"))[6]$AGFI[1])

ifelse(length(RMSEA)!=length(nitems), RMSEA<-append(RMSEA, NA), 99)
ifelse(length(RMSEAlow)!=length(nitems), RMSEAlow<-append(RMSEAlow, NA), 99)
ifelse(length(RMSEAhi)!=length(nitems), RMSEAhi<-append(RMSEAhi, NA), 99)
ifelse(length(chi2)!=length(nitems), chi2<-append(chi2, NA), 99)
ifelse(length(df)!=length(nitems), df<-append(df, NA), 99)
ifelse(length(GFI)!=length(nitems), GFI<-append(GFI, NA), 99)
ifelse(length(AGFI)!=length(nitems), AGFI<-append(AGFI, NA), 99)

CFA.poly.data<-polychoric(Factor.matrix, polycor=TRUE)$rho

model.CFA<-specifyModel()
F -> Fm1, lam1, NA
F -> Fm2, lam2, NA
F -> Fm3, lam3, NA
F -> Fm4, lam4, NA
F -> Fm5, lam5, NA
F <-> F, NA, 1
Fm1 <-> Fm1, the1, NA
Fm2 <-> Fm2, the2, NA
Fm3 <-> Fm3, the3, NA
Fm4 <-> Fm4, the4, NA
Fm5 <-> Fm5, the5, NA

sem.CFA<-sem(model.CFA, CFA.poly.data, nrow(analysis.deviated))


RMSEA.poly<-append(RMSEA.poly, summary(sem.CFA, fit.indices=c("GFI", "AGFI", "RMSEA", "NFI", "NNFI", "CFI", "RNI", "IFI", "SRMR", "AIC", "AICc", "BIC", "CAIC"))[7]$RMSEA[1])
RMSEAlow.poly<-append(RMSEAlow.poly, summary(sem.CFA, fit.indices=c("GFI", "AGFI", "RMSEA", "NFI", "NNFI", "CFI", "RNI", "IFI", "SRMR", "AIC", "AICc", "BIC", "CAIC"))[7]$RMSEA[2])
RMSEAhi.poly<-append(RMSEAhi.poly, summary(sem.CFA, fit.indices=c("GFI", "AGFI", "RMSEA", "NFI", "NNFI", "CFI", "RNI", "IFI", "SRMR", "AIC", "AICc", "BIC", "CAIC"))[7]$RMSEA[3])
chi2.poly<-append(chi2.poly, summary(sem.CFA, fit.indices=c("GFI", "AGFI", "RMSEA", "NFI", "NNFI", "CFI", "RNI", "IFI", "SRMR", "AIC", "AICc", "BIC", "CAIC"))[1]$chisq[1])
df.poly<-append(df.poly, summary(sem.CFA, fit.indices=c("GFI", "AGFI", "RMSEA", "NFI", "NNFI", "CFI", "RNI", "IFI", "SRMR", "AIC", "AICc", "BIC", "CAIC"))[2]$df[1])
GFI.poly<-append(GFI.poly, summary(sem.CFA, fit.indices=c("GFI", "AGFI", "RMSEA", "NFI", "NNFI", "CFI", "RNI", "IFI", "SRMR", "AIC", "AICc", "BIC", "CAIC"))[5]$GFI[1])
AGFI.poly<-append(AGFI.poly, summary(sem.CFA, fit.indices=c("GFI", "AGFI", "RMSEA", "NFI", "NNFI", "CFI", "RNI", "IFI", "SRMR", "AIC", "AICc", "BIC", "CAIC"))[6]$AGFI[1])


ifelse(length(RMSEA.poly)!=length(nitems), RMSEA.poly<-append(RMSEA.poly, NA), 99)
ifelse(length(RMSEAlow.poly)!=length(nitems), RMSEAlow.poly<-append(RMSEAlow.poly, NA), 99)
ifelse(length(RMSEAhi.poly)!=length(nitems), RMSEAhi.poly<-append(RMSEAhi.poly, NA), 99)
ifelse(length(chi2.poly)!=length(nitems), chi2.poly<-append(chi2.poly, NA), 99)
ifelse(length(df.poly)!=length(nitems), df.poly<-append(df.poly, NA), 99)
ifelse(length(GFI.poly)!=length(nitems), GFI.poly<-append(GFI.poly, NA), 99)
ifelse(length(AGFI.poly)!=length(nitems), AGFI.poly<-append(AGFI.poly, NA), 99)


#EFA

EFA.1<-fa(Factor.matrix, 1)
RMSEA.EFA.1<-append(RMSEA.EFA.1, as.numeric(EFA.1$RMSEA[1]))
RMSEAlow.EFA.1<-append(RMSEAlow.EFA.1, as.numeric(EFA.1$RMSEA[2]))
RMSEAhi.EFA.1<-append(RMSEAhi.EFA.1, as.numeric(EFA.1$RMSEA[3]))
Chi2.EFA.1<-append(Chi2.EFA.1, as.numeric(EFA.1$STATISTIC))
dof.EFA.1<-append(dof.EFA.1, EFA.1$dof)
loading1.EFA.1<-append(loading1.EFA.1, EFA.1$loadings[1])
loading2.EFA.1<-append(loading2.EFA.1, EFA.1$loadings[2])
loading3.EFA.1<-append(loading3.EFA.1, EFA.1$loadings[3])
loading4.EFA.1<-append(loading4.EFA.1, EFA.1$loadings[4])
loading5.EFA.1<-append(loading5.EFA.1, EFA.1$loadings[5])
loading6.EFA.1<-append(loading6.EFA.1, NA)
loading7.EFA.1<-append(loading7.EFA.1, NA)
loading8.EFA.1<-append(loading8.EFA.1, NA)
loading9.EFA.1<-append(loading9.EFA.1, NA)
loading10.EFA.1<-append(loading10.EFA.1, NA)


EFA.2<-fa(Factor.matrix, 2, rotate="varimax")
RMSEA.EFA.2<-append(RMSEA.EFA.2, as.numeric(EFA.2$RMSEA[1]))
RMSEAlow.EFA.2<-append(RMSEAlow.EFA.2, as.numeric(EFA.2$RMSEA[2]))
RMSEAhi.EFA.2<-append(RMSEAhi.EFA.2, as.numeric(EFA.2$RMSEA[3]))
Chi2.EFA.2<-append(Chi2.EFA.2, as.numeric(EFA.2$STATISTIC))
dof.EFA.2<-append(dof.EFA.2, EFA.2$dof)
loading1.EFA.2<-append(loading1.EFA.2, EFA.2$loadings[1])
loading2.EFA.2<-append(loading2.EFA.2, EFA.2$loadings[2])
loading3.EFA.2<-append(loading3.EFA.2, EFA.2$loadings[3])
loading4.EFA.2<-append(loading4.EFA.2, EFA.2$loadings[4])
loading5.EFA.2<-append(loading5.EFA.2, EFA.2$loadings[5])
loading6.EFA.2<-append(loading6.EFA.2, NA)
loading7.EFA.2<-append(loading7.EFA.2, NA)
loading8.EFA.2<-append(loading8.EFA.2, NA)
loading9.EFA.2<-append(loading9.EFA.2, NA)
loading10.EFA.2<-append(loading10.EFA.2, NA)

loading1.2.EFA.2<-append(loading1.2.EFA.2, EFA.2$loadings[6])
loading2.2.EFA.2<-append(loading2.2.EFA.2, EFA.2$loadings[7])
loading3.2.EFA.2<-append(loading3.2.EFA.2, EFA.2$loadings[8])
loading4.2.EFA.2<-append(loading4.2.EFA.2, EFA.2$loadings[9])
loading5.2.EFA.2<-append(loading5.2.EFA.2, EFA.2$loadings[10])
loading6.2.EFA.2<-append(loading6.2.EFA.2, NA)
loading7.2.EFA.2<-append(loading7.2.EFA.2, NA)
loading8.2.EFA.2<-append(loading8.2.EFA.2, NA)
loading9.2.EFA.2<-append(loading9.2.EFA.2, NA)
loading10.2.EFA.2<-append(loading10.2.EFA.2, NA)


#EFA.poly

EFA.1.poly<-fa(CFA.poly.data, 1, n.obs=2000)
RMSEA.EFA.1.poly<-append(RMSEA.EFA.1.poly, as.numeric(EFA.1.poly$RMSEA[1]))
RMSEAlow.EFA.1.poly<-append(RMSEAlow.EFA.1.poly, as.numeric(EFA.1.poly$RMSEA[2]))
RMSEAhi.EFA.1.poly<-append(RMSEAhi.EFA.1.poly, as.numeric(EFA.1.poly$RMSEA[3]))
Chi2.EFA.1.poly<-append(Chi2.EFA.1.poly, as.numeric(EFA.1.poly$STATISTIC))
dof.EFA.1.poly<-append(dof.EFA.1.poly, EFA.1.poly$dof)
loading1.EFA.1.poly<-append(loading1.EFA.1.poly, EFA.1.poly$loadings[1])
loading2.EFA.1.poly<-append(loading2.EFA.1.poly, EFA.1.poly$loadings[2])
loading3.EFA.1.poly<-append(loading3.EFA.1.poly, EFA.1.poly$loadings[3])
loading4.EFA.1.poly<-append(loading4.EFA.1.poly, EFA.1.poly$loadings[4])
loading5.EFA.1.poly<-append(loading5.EFA.1.poly, EFA.1.poly$loadings[5])
loading6.EFA.1.poly<-append(loading6.EFA.1.poly, NA)
loading7.EFA.1.poly<-append(loading7.EFA.1.poly, NA)
loading8.EFA.1.poly<-append(loading8.EFA.1.poly, NA)
loading9.EFA.1.poly<-append(loading9.EFA.1.poly, NA)
loading10.EFA.1.poly<-append(loading10.EFA.1.poly, NA)

EFA.2.poly<-fa(CFA.poly.data, 2, n.obs=2000, rotate="varimax")
RMSEA.EFA.2.poly<-append(RMSEA.EFA.2.poly, as.numeric(EFA.2.poly$RMSEA[1]))
RMSEAlow.EFA.2.poly<-append(RMSEAlow.EFA.2.poly, as.numeric(EFA.2.poly$RMSEA[2]))
RMSEAhi.EFA.2.poly<-append(RMSEAhi.EFA.2.poly, as.numeric(EFA.2.poly$RMSEA[3]))
Chi2.EFA.2.poly<-append(Chi2.EFA.2.poly, as.numeric(EFA.2.poly$STATISTIC))
dof.EFA.2.poly<-append(dof.EFA.2.poly, EFA.2.poly$dof)
loading1.EFA.2.poly<-append(loading1.EFA.2.poly, EFA.2.poly$loadings[1])
loading2.EFA.2.poly<-append(loading2.EFA.2.poly, EFA.2.poly$loadings[2])
loading3.EFA.2.poly<-append(loading3.EFA.2.poly, EFA.2.poly$loadings[3])
loading4.EFA.2.poly<-append(loading4.EFA.2.poly, EFA.2.poly$loadings[4])
loading5.EFA.2.poly<-append(loading5.EFA.2.poly, EFA.2.poly$loadings[5])
loading6.EFA.2.poly<-append(loading6.EFA.2.poly, NA)
loading7.EFA.2.poly<-append(loading7.EFA.2.poly, NA)
loading8.EFA.2.poly<-append(loading8.EFA.2.poly, NA)
loading9.EFA.2.poly<-append(loading9.EFA.2.poly, NA)
loading10.EFA.2.poly<-append(loading10.EFA.2.poly, NA)


loading1.2.EFA.2.poly<-append(loading1.2.EFA.2.poly, EFA.2.poly$loadings[6])
loading2.2.EFA.2.poly<-append(loading2.2.EFA.2.poly, EFA.2.poly$loadings[7])
loading3.2.EFA.2.poly<-append(loading3.2.EFA.2.poly, EFA.2.poly$loadings[8])
loading4.2.EFA.2.poly<-append(loading4.2.EFA.2.poly, EFA.2.poly$loadings[9])
loading5.2.EFA.2.poly<-append(loading5.2.EFA.2.poly, EFA.2.poly$loadings[10])
loading6.2.EFA.2.poly<-append(loading6.2.EFA.2.poly, NA)
loading7.2.EFA.2.poly<-append(loading7.2.EFA.2.poly, NA)
loading8.2.EFA.2.poly<-append(loading8.2.EFA.2.poly, NA)
loading9.2.EFA.2.poly<-append(loading9.2.EFA.2.poly, NA)
loading10.2.EFA.2.poly<-append(loading10.2.EFA.2.poly, NA)


#Item stats

imedian.mean<-append(imedian.mean, as.vector(summary(as.vector(interp.median(analysis.deviated))))[4])
iqrange<-append(iqrange, IQR(as.vector(interp.median(analysis.deviated))))
range.imedians<-append(range.imedians, range(as.vector(interp.median(analysis.deviated)))[2]-range(as.vector(interp.median(analysis.deviated)))[1])


sk<-skew(analysis.deviated)
npos<-append(npos, length(which(sk>0)))
nneg<-append(nneg, length(which(sk<0)))
nbig<-append(nbig, length(which(sk>1)))
nbigminus<-append(nbigminus, length(which(sk< -1)))
sk.item1<-append(sk.item1, sk[1])
sk.item2<-append(sk.item2, sk[2])
sk.item3<-append(sk.item3, sk[3])
sk.item4<-append(sk.item4, sk[4])
sk.item5<-append(sk.item5, sk[5])
sk.item6<-append(sk.item6, NA)
sk.item7<-append(sk.item7, NA)
sk.item8<-append(sk.item8, NA)
sk.item9<-append(sk.item9, NA)
sk.item10<-append(sk.item10, NA)


#Mokken scale

Nnonscale<-append(Nnonscale, length(which(aisp(analysis.deviated)!=1)))
Hcoef<-coefH(analysis.deviated)
scaleH<-append(scaleH, as.numeric(Hcoef$H[1]))
mono.check<-check.monotonicity(analysis.deviated)
mono1<-append(mono1, summary(mono.check)[46])
mono2<-append(mono2, summary(mono.check)[47])
mono3<-append(mono3, summary(mono.check)[48])
mono4<-append(mono4, summary(mono.check)[49])
mono5<-append(mono5, summary(mono.check)[50])
mono6<-append(mono6, NA)
mono7<-append(mono7, NA)
mono8<-append(mono8, NA)
mono9<-append(mono9, NA)
mono10<-append(mono10, NA)

MS.reliability<-append(MS.reliability, as.numeric(check.reliability(analysis.deviated)[1]))
alpha<-append(alpha, as.numeric(check.reliability(analysis.deviated)[2]))
